# Supplementary material for: Pre-exposure to mechanical ventilation and endotoxemia increases Pseudomonas aeruginosa growth in lung tissue during experimental porcine pneumonia
Source: PLoS One. 2020 Oct 27;15(10):e0240753. doi: 10.1371/journal.pone.0240753 (PMC7591049; doi:10.1371/journal.pone.0240753)
Supplement: S1 Data — (XLSX) [file pone.0240753.s006.xlsx]

## Sheet: Group references 
Group references from original data to the final manuscript
In present data sheet	In manuscript
VAP 30h	A30h+Etx
VAP 30h kontr	B30h
VAP 30h kontr-kontr	S30h
VAP 6h	C6h
VAP 6h Prot k	S6h

## Sheet: All variables 6+30h
Group	Number	Variable	Baseline	0	3	6	9	12	15	18	21	24	25	26	27	28	29	30
VAP 30h	12	HR		60	102	110	101	98	94	92	78	71	78	80	82	81	77	74
VAP 30h	13	HR		73	98	116	119	120	123	124	127	106	135	144	136	139	202	181
VAP 30h	17	HR		89	141	130	114	126	126	132	115	114	118	84	143	164	149	151
VAP 30h	30	HR		119	101	97	89	89	99	104	92	84	76	79	109	115	124	126
VAP 30h	38	HR		106	128	132	135	134	124	126	140	120	127	155	164	157	180	187
VAP 30h	49	HR	91	111	63	94	90	66	68	68	72	74	105	88	90	96	101	102
VAP 30h kontr	36	HR		84	86	107	102	102	107	124	99	117	128	137	139	135	131	132
VAP 30h kontr	37	HR		78	98	114	117	119	117	116	109	84	95	98	122	155	133	128
VAP 30h kontr	50	HR	79	100	82	87	104	93	78	79	71	76	77	75	74	73	83	92
VAP 30h kontr	52	HR	144	112	94	103	103	90	81	81	83	78	83	93	119	115	91	113
VAP 30h kontr	53	HR		69	66	78	88	51	62	87	88	61	89	103	114	122	113	151
VAP 30h kontr	54	HR		116	124	91	227	162	158	159	161	147	160	169	155	157	148	137
VAP 30h kontr-kontr	51	HR	84	69	73	72	77	82	79	103	92	88	107	110	120	92	78	78
VAP 6h	18	HR										119	109	103	104	105	108	109
VAP 6h	19	HR										110	71	76	87	97	98	101
VAP 6h	20	HR										110	90	103	103	102	101	97
VAP 6h	21	HR	103									99	79	78	79	84	100	103
VAP 6h	22	HR										112	108	89	89	113	115	111
VAP 6h	24	HR										65	5	68	89	107	107	132
VAP 6h	45	HR	89									83	83	81	96	100	108	107
VAP 6h	46	HR	112									123	118	110	102	112	121	124
VAP 6h k	23	HR	138									114	99	103	96	102	103	107
VAP 6h k	39	HR	86									85	101	102	109	118	122	119
VAP 6h Prot	25	HR										109	98	91	85	82	84	86
VAP 6h Prot	26	HR										100	84	74	79	79	77	77
VAP 6h Prot	27	HR										117	96	85	83	81	80	80
VAP 6h Prot	41	HR	85									76	86	71	69	91	109	122
VAP 6h Prot	42	HR	120									111	83	63	71	93	91	85
VAP 6h Prot	43	HR	84									80	83	70	73	73	71	69
VAP 6h Prot	44	HR	123									120	136	113	110	119	107	95
VAP 6h Prot	47	HR	79									129	121	102	103	91	83	91
VAP 6h Prot k	40	HR	76									107	97	86	108	106	113	118
VAP 6h Prot k	48	HR	112									116	109	103	97	90	85	86
Group	Number	Variable	Baseline	0	3	6	9	12	15	18	21	24	25	26	27	28	29	30
VAP 30h	12	MAP		84	95	85	71	65	75	72	72	79	81	83	100	90	74	61
VAP 30h	13	MAP		69	77	84	86	86	85	89	86	84	90	100	107	95	116	125
VAP 30h	17	MAP		105	104	66	76	74	81	85	87	80	93	99	99	117	121	109
VAP 30h	30	MAP		82	66	59	59	58	98	71	82	79	72	73	86	98	101	96
VAP 30h	38	MAP		82	85	73	64	70	74	77	79	89	99	95	105	112	111	105
VAP 30h	49	MAP	110	105	96	80	70	81	78	74	71	74	71	101	94	94	97	85
VAP 30h kontr	36	MAP		95	81	73	68	67	64	62	66	68	83	80	88	95	91	83
VAP 30h kontr	37	MAP		89	91	80	79	72	72	66	76	71	58	69	90	94	91	89
VAP 30h kontr	50	MAP	112	73	80	69	73	73	68	63	62	64	65	60	69	66	78	64
VAP 30h kontr	52	MAP	97	76	75	72	67	66	69	71	79	79	97	97	98	105	96	108
VAP 30h kontr	53	MAP		101	86	82	93	85	77	81	78	76	86	94	97	97	104	99
VAP 30h kontr	54	MAP		62	62	63	48	84	90	88	92	92	92	86	87	68	89	84
VAP 30h kontr-kontr	51	MAP	102	94	87	83	82	82	82	91	95	94	112	95	114	97	95	92
VAP 6h	18	MAP										71	63	62	63	61	61	58
VAP 6h	19	MAP										83	95	91	91	8	83	77
VAP 6h	20	MAP										103	75	67	69	68	68	53
VAP 6h	21	MAP	122									101	82	81	86	90	94	89
VAP 6h	22	MAP										128	87	89	90	82	75	58
VAP 6h	24	MAP										98	83	74	85	102	109	112
VAP 6h	45	MAP	109									100	91	94	92	83	82	80
VAP 6h	46	MAP	82									57	62	60	54	69	68	71
VAP 6h k	23	MAP	117									74	86	86	83	79	80	75
VAP 6h k	39	MAP	99									94	97	101	88	81	86	86
VAP 6h Prot	25	MAP										103	63	60	58	55	53	60
VAP 6h Prot	26	MAP										98	79	86	80	75	68	68
VAP 6h Prot	27	MAP										94	58	60	56	54	52	49
VAP 6h Prot	41	MAP	82									63	61	63	62	76	94	95
VAP 6h Prot	42	MAP	68									69	65	67	69	67	63	69
VAP 6h Prot	43	MAP	67									68	84	82	80	75	68	61
VAP 6h Prot	44	MAP	70									69	79	87	65	72	70	72
VAP 6h Prot	47	MAP	101									79	75	74	70	72	73	78
VAP 6h Prot k	40	MAP	60									69	67	80	85	86	87	84
VAP 6h Prot k	48	MAP	101									71	66	75	76	74	75	64
Group	Number	Variable	Baseline	0	3	6	9	12	15	18	21	24	25	26	27	28	29	30
VAP 30h	12	MPAP		21	54	38	28	23	19	19	17	19	27	29	30	30	31	31
VAP 30h	13	MPAP		18	34	18	20	19	17	18	20	18	23	26	26	27	29	27
VAP 30h	17	MPAP		14	39	19	15	16	15	16	14	14	20	17	17	18	19	20
VAP 30h	30	MPAP		22	28	24	22	21	22	21	22	21	29	29	34	31	31	29
VAP 30h	38	MPAP		16	31	21	20	19	18	18	18	19	23	23	21	22	22	23
VAP 30h	49	MPAP	17	17	18	21	19	16	16	15	13	14	17	19	20	20	24	24
VAP 30h kontr	36	MPAP		17	19	24	18	18	16	17	15	14	27	19	19	19	20	21
VAP 30h kontr	37	MPAP		18	21	25	18	15	18	17	14	15	21	23	27	31	26	24
VAP 30h kontr	50	MPAP	19	17	20	20	16	17	16	16	14	18	20	22	27	27	30	29
VAP 30h kontr	52	MPAP	19	17	20	20	16	15	16	16	17	18	26	31	32	31	26	31
VAP 30h kontr	53	MPAP		17	20	22	22	20	16	18	19	19	27	26	25	25	24	24
VAP 30h kontr	54	MPAP		20	19	17	13	18	16	17	18	19	21	21	22	21	20	17
VAP 30h kontr-kontr	51	MPAP	23	21	22	25	26	23	22	22	18	21	24	24	27	24	25	24
VAP 6h	18	MPAP										20	25	25	27	29	29	28
VAP 6h	19	MPAP										18	21	23	23	25	28	28
VAP 6h	20	MPAP										22	23	26	27	29	31	33
VAP 6h	21	MPAP	21									24	22	24	24	27	29	28
VAP 6h	22	MPAP										23	23	24	27	29	31	36
VAP 6h	24	MPAP										30	50	58	63	63	63	67
VAP 6h	45	MPAP	17									18	20	20	22	23	24	25
VAP 6h	46	MPAP	18									20	20	20	20	23	26	28
VAP 6h k	23	MPAP	14									17	21	19	20	21	23	22
VAP 6h k	39	MPAP	19									18	22	21	22	21	20	20
VAP 6h Prot	25	MPAP										20	21	22	22	23	23	25
VAP 6h Prot	26	MPAP										24	19	21	21	22	22	24
VAP 6h Prot	27	MPAP										24	22	26	27	33	36	37
VAP 6h Prot	41	MPAP	23									18	21	22	27	28	26	30
VAP 6h Prot	42	MPAP	20									19	18	20	19	21	21	27
VAP 6h Prot	43	MPAP	20									21	25	22	23	21	20	22
VAP 6h Prot	44	MPAP	21									23	23	23	22	22	25	26
VAP 6h Prot	47	MPAP	25									22	23	24	24	23	24	27
VAP 6h Prot k	40	MPAP	18									16	19	19	22	22	22	23
VAP 6h Prot k	48	MPAP	23									19	19	21	20	19	20	19
Group	Number	Variable	Baseline	0	3	6	9	12	15	18	21	24	25	26	27	28	29	30
VAP 30h	12	CVP		8	5	4	10	7	5	4	5	7	6	6	6	5	5	5
VAP 30h	13	CVP		6	4	2	3	2	3	3	2	5	4	5	4	5	5	5
VAP 30h	17	CVP		3	2	2	2	2	4	3	3	2	3	3	2	2	2	5
VAP 30h	30	CVP		4	15	7	8	7	8	6	7	6	9	10	9	8	7	7
VAP 30h	38	CVP		2	10	7	6	5	4	4	6	8	11	9	9	10	9	8
VAP 30h	49	CVP		7	5	3	4	9	4	4	4	4	8	5	6	6	6	6
VAP 30h kontr	36	CVP		4	3	2	3	3	4	3	4	3	4	4	4	5	6	5
VAP 30h kontr	37	CVP		6	5	5	5	6	6	4	4	4	7	7	6	5	6	6
VAP 30h kontr	50	CVP		5	6	3	3	4	4	4	5	4	6	5	5	5	5	5
VAP 30h kontr	52	CVP	7	6	6	6	6	6	6	6	6	7	8	8	10	8	9	9
VAP 30h kontr	53	CVP		9	9	9	9	7	7	7	7	5	5	8	8	8	8	8
VAP 30h kontr	54	CVP		7	7	7	3	4	6	7	6	6	7	9	10	6	11	9
VAP 30h kontr-kontr	51	CVP		12	14	13	13	15	16	15	12	13	13	13	12	13	14	14
VAP 6h	18	CVP										6	7	7	7	7	7	8
VAP 6h	19	CVP										6	7	7	7	7	7	7
VAP 6h	20	CVP										7	7	7	7	7	7	8
VAP 6h	21	CVP	8									7	7	7	7	7	7	7
VAP 6h	22	CVP										7	6	8	7	7	6	7
VAP 6h	24	CVP										7	9	8	8	8	7	6
VAP 6h	45	CVP	8									9	6	7	5	6	5	5
VAP 6h	46	CVP	4									3	1	0	1	1	2	2
VAP 6h k	23	CVP	5									6	5	6	6	6	6	7
VAP 6h k	39	CVP	9									9	6	8	8	7	6	7
VAP 6h Prot	25	CVP										5	5	4	5	5	6	5
VAP 6h Prot	26	CVP										6	6	6	6	6	6	6
VAP 6h Prot	27	CVP										5	5	5	5	7	6	6
VAP 6h Prot	41	CVP	9									9	6	8	8	6	5	6
VAP 6h Prot	42	CVP	5									5	4	5	4	4	3	4
VAP 6h Prot	43	CVP	9									9	7	7	8	8	7	8
VAP 6h Prot	44	CVP	7									7	3	4	4	4	4	5
VAP 6h Prot	47	CVP	10									8	7	7	7	7	8	8
VAP 6h Prot k	40	CVP	7									6	4	6	4	5	4	4
VAP 6h Prot k	48	CVP	7									6	4	4	4	5	4	4
Group	Number	Variable	Baseline	0	3	6	9	12	15	18	21	24	25	26	27	28	29	30
VAP 30h	12	Temp		37.8	37.9	38	38.4	39.1	38.6	38.1	37	36.3	35.8	35.6	35.9	36.5	36.6	36.7
VAP 30h	13	Temp		38.1	39.7	39.4	39.6	39.8	40.4	40.5	40.4	40.7	40.1	40.1	40.2	40.2	40	39.7
VAP 30h	17	Temp		37.7	37.6	39.1	40.4	40.4	40.4	40.2	40	40.1	39.9	40.1	40.4	40.5	40.9	41.1
VAP 30h	30	Temp		38.3	38.8	38.8	38.3	38.3	38.1	38.7	38.3	38.1	38.2	38.3	38.4	38.6	38.9	38.9
VAP 30h	38	Temp		38.7	40.5	41.1	41.2	41	39.9	39.6	40.3	40.9	41.2	41.3	41.6	41.7	41.6	41.3
VAP 30h	49	Temp		37.7	36.7	37	37.5	37.3	37.1	36.3	35.9	36.4	35.9	35.9	36	36.2	36.4	36.6
VAP 30h kontr	36	Temp		37.5	38.1	39.2	40.9	41.5	41.7	41.9	41.7	41.7	41.2	41.4	41.7	41.5	41.7	41.7
VAP 30h kontr	37	Temp		37.1	39	41	41.7	42.1	41.6	41.2	41.1	40.8	40.5	40.8	41.1	41	41.1	41
VAP 30h kontr	50	Temp	37.8	37.5	37.4	37.1	36.8	36.4	35.7	35.1	34.6	34.8	34.3	34.3	34.1	33.8	33.7	33.6
VAP 30h kontr	52	Temp		37.2	38.9	40.8	40.8	40.3	40	39.6	39.5	39.2	38.9	38.8	38.9	38.8	39.2	39.5
VAP 30h kontr	53	Temp		37.4	37.8	38.7	39.9	40.7	40.7	40.7	40	39.6	39.6	39.3	39.4	40	40.4	40.6
VAP 30h kontr	54	Temp		39	41.2	42.9	40.9	39.1	40.5	41.2	42.1	42.3	41.2	41.2	41.2	41.3	41.7	41.8
VAP 30h kontr-kontr	51	Temp		38.5	38.9	39.3	40	40.3	40.4	40.1	40.5	40.3	40.2	40.3	40.3	40.9	40.7	40.8
VAP 6h	18	Temp										40.3	40.2	40.1	40	40.1	40.1	40.1
VAP 6h	19	Temp										38	38	38.7	39.3	39.9	40	40.1
VAP 6h	20	Temp										38.6	38.9	38.8	38.6	39	39.4	39.5
VAP 6h	21	Temp	38.4									38.5	38.7	38.8	38.7	38.9	38.9	39
VAP 6h	22	Temp										37.2	36.7	37.1	37.6	37.9	38.7	38.9
VAP 6h	24	Temp										38.4	38.4	39	38.9	39.1	39.2	39.5
VAP 6h	45	Temp	38.5									37.8	37.7	37.8	37.8	37.9	38.1	38.2
VAP 6h	46	Temp	38.6									38.2	38.1	37.6	37.6	37.4	37.4	37.2
VAP 6h k	23	Temp	40.1									39.6	38.4	38.5	38.8	39.2	39.4	39.5
VAP 6h k	39	Temp	38.7									38.9	39.3	40.2	40.8	40.9	40.9	41.1
VAP 6h Prot	25	Temp										37.9	37.8	37.8	37.7	37.5	37.4	37.1
VAP 6h Prot	26	Temp										38.7	38	37.3	37.2	37.2	37.4	37.6
VAP 6h Prot	27	Temp										38.7	38.4	38.1	38.2	38.6	37.3	37
VAP 6h Prot	41	Temp	38.3									38	37.8	37.9	38.3	38.3	38.7	39.1
VAP 6h Prot	42	Temp	38.9									37.8	37.2	37.2	37.2	36.9	36.9	36.9
VAP 6h Prot	43	Temp	39.3									38	37.5	37.7	38	38.1	38	38.2
VAP 6h Prot	44	Temp	40.2									39.4	39	38.7	38.6	38.3	38.6	38.6
VAP 6h Prot	47	Temp	37.9									37.8	37.6	37.5	37.5	37.4	37.8	38.1
VAP 6h Prot k	40	Temp	39									39.1	38.2	38.4	38.1	38.3	38.4	38.7
VAP 6h Prot k	48	Temp	38.7									38.8	37.9	37.6	37.3	36.9	36.9	36.6
Group	Number	Variable	Baseline	0	3	6	9	12	15	18	21	24	25	26	27	28	29	30
VAP 30h	12	CI	0	3.37987	1.47279	2.7662	3.00223	3.10608	3.30434	3.22881	2.61515	2.53962	3.26658	3.05888	2.87006	2.29416	2.15254	2.0959
VAP 30h	13	CI	0	1.75367	1.78517	3.06629	2.88778	3.48633	3.58084	3.79086	4.02188	2.97178	4.49443	4.84096	4.74645	4.71495	5.50253	5.45002
VAP 30h	17	CI	0	2.47293	2.30807	3.08086	2.57597	2.57597	4.16277	5.46105	5.56409	4.17307	5.87321	4.05973	4.68826	5.07981	5.10042	4.83252
VAP 30h	30	CI	0	3.6304	3.41685	2.77619	2.56263	2.88296	2.45586	3.31007	2.98974	2.66941	2.24231	2.56263	3.6304	3.84395	4.16428	4.27106
VAP 30h	38	CI	0	4.63695	4.54231	3.78526	3.50137	3.97452	4.44768	4.35305	5.29937	4.35305	3.69063	5.86716	5.58326	5.86716	7.09737	6.34031
VAP 30h	49	CI	0	2.54831	2.65449	2.44213	2.22977	2.01741	2.22977	2.22977	1.91123	2.54831	2.65449	2.22977	2.12359	2.22977	2.12359	2.22977
VAP 30h kontr	36	CI	0	3.51834	2.38962	2.60316	2.25743	2.12524	1.65748	2.07439	2.31844	3.54884	4.16913	4.57587	4.73857	4.3725	4.81992	4.68772
VAP 30h kontr	37	CI	0	3.12461	3.43707	3.12461	3.22877	3.08295	2.8434	3.54123	3.36417	4.16615	2.8434	2.89547	3.87452	3.08295	4.53069	4.74941
VAP 30h kontr	50	CI	0	2.73654	2.75704	2.6648	2.50081	2.41882	2.29583	2.18309	1.9371	2.26508	1.9576	1.71162	2.08059	1.76287	2.14209	2.15234
VAP 30h kontr	52	CI	0	2.47955	2.89281	2.06629	2.99613	2.27292	2.47955	2.58287	2.68618	2.47955	2.27292	2.58287	3.09944	3.09944	2.37624	3.30607
VAP 30h kontr	53	CI	0	2.13083	2.28941	2.58673	2.72549	3.27058	3.67693	3.31023	3.41925	4.12292	3.45889	3.17147	4.6581	3.53818	3.39942	3.51835
VAP 30h kontr	54	CI	0	2.37842	2.21915	2.75005	4.07729	5.20279	4.83116	4.60819	5.93543	4.94796	4.2578	4.18347	4.68358	3.77999	3.62072	3.71628
VAP 30h kontr-kontr	51	CI	0	2.10838	2.06952	1.96264	2.02094	2.83708	2.63305	3.74067	3.77954	3.24516	3.79897	2.99254	4.76086	2.42901	2.47759	2.70106
VAP 6h	18	CI	0									2.93356	2.42777	2.32662	2.1243	2.1243	2.22546	2.22546
VAP 6h	19	CI	0									3.95541	2.23126	2.33268	2.63694	2.83978	2.73836	2.63694
VAP 6h	20	CI	0									3.63553	2.18132	2.59681	2.59681	2.38906	1.97357	1.55808
VAP 6h	21	CI	0									3.57776	2.3511	2.3511	2.24888	2.45332	2.75999	2.3511
VAP 6h	22	CI	0									3.4658	2.81596	2.38274	2.27443	2.27443	1.94951	1.51629
VAP 6h	24	CI	0									3.23804	2.35494	2.35494	3.13992	3.63053	3.63053	3.72865
VAP 6h	45	CI	1.79504									1.79504	1.90063	1.60498	2.11181	2.11181	2.11181	2.00622
VAP 6h	46	CI	3.51057									3.17084	3.17084	2.71786	2.49137	2.94435	3.28408	3.39733
VAP 6h k	23	CI	0									3.5688	3.47235	3.08653	2.89362	2.99008	3.08653	2.79717
VAP 6h k	39	CI	3.71923									3.11936	4.43909	3.95919	3.59926	3.95919	4.07916	4.31911
VAP 6h Prot	25	CI	0									3.01965	2.29493	2.29493	1.93257	1.81179	1.691	2.05336
VAP 6h Prot	26	CI	0									2.77619	2.02875	1.60165	1.92198	2.02875	1.92198	1.70842
VAP 6h Prot	27	CI	0									3.7235	3.01906	2.21397	1.91207	2.0127	1.81143	1.7108
VAP 6h Prot	41	CI	2.46635									1.95253	2.56912	1.84976	1.84976	2.77464	3.39123	3.28847
VAP 6h Prot	42	CI	2.1188									2.32059	2.62328	1.81612	2.01791	2.52238	2.42149	2.1188
VAP 6h Prot	43	CI	1.29877									1.79504	2.2174	1.79504	1.79504	2.00622	1.68945	1.79504
VAP 6h Prot	44	CI	2.30377									2.59174	3.07169	2.59174	2.11179	2.39976	2.20778	2.30377
VAP 6h Prot	47	CI	2.13541									2.44046	2.84721	2.54215	2.54215	2.23709	1.93203	1.93203
VAP 6h Prot k	40	CI	2.56803									2.39169	3.74734	2.97583	4.18821	3.96778	3.85756	3.96778
VAP 6h Prot k	48	CI	2.96962									2.59842	3.83576	3.46456	3.21709	2.72215	2.22721	2.47468
Group	Number	Variable	Baseline	0	3	6	9	12	15	18	21	24	25	26	27	28	29	30
VAP 30h	12	PCWP		8	12	6	12	6	6	7	5	7	8	7	8	7	7	8
VAP 30h	13	PCWP		8	5	4	4	4	4	4	4	4	4	4	5	7	7	6
VAP 30h	17	PCWP		5	7	5	6	6	4	4	4	4	4	5	4	4	4	4
VAP 30h	30	PCWP		10	9	8	10	9	9	7	8	7	14	10	10	8	7	8
VAP 30h	38	PCWP		8	12	9	7	7	7	7	6	10	12	9	10	10	11	7
VAP 30h	49	PCWP		8	7	7	4	5	6	5	3	3	4	7	8	6	8	7
VAP 30h kontr	36	PCWP		6	7	9	6	5	7	6	7	3	5	6	7	7	8	6
VAP 30h kontr	37	PCWP		10	7	6	7	7	6	4	5	6	7	6	6	6	7	7
VAP 30h kontr	50	PCWP		5	6	5	2	2	4	4	4	2	5	5	5	10	10	7
VAP 30h kontr	52	PCWP		8	9	8	7	8	6	8	7	7	9	9	9	12	11	9
VAP 30h kontr	53	PCWP		10	10	9	8	8	7	6	7	7	8	9	8	8	10	9
VAP 30h kontr	54	PCWP		10	9	8	3	5	5	6	7	4	2	7	4	6	8	7
VAP 30h kontr-kontr	51	PCWP		12	13	13	14	11	11	11	12	13	13	13	10	14	14	15
VAP 6h	18	PCWP										8	7	7	8	8	9	10
VAP 6h	19	PCWP										8	8	8	8	8	8	8
VAP 6h	20	PCWP										8	8	8	7	8	9	10
VAP 6h	21	PCWP										8	7	8	8	9	9	8
VAP 6h	22	PCWP										7	6	7	8	8	7	6
VAP 6h	24	PCWP										17	17	17	17	17	17	17
VAP 6h	45	PCWP	9									8	10	7	6	7	7	7
VAP 6h	46	PCWP	6									6	6	5	6	4	4	4
VAP 6h k	23	PCWP										7	7	8	9	8	8	8
VAP 6h k	39	PCWP	9									9	9	9	9	8	8	8
VAP 6h Prot	25	PCWP										7	6	6	8	6	6	7
VAP 6h Prot	26	PCWP										8	8	9	9	8	8	9
VAP 6h Prot	27	PCWP										8	7	7	7	11	11	11
VAP 6h Prot	41	PCWP	8									10	10	10	10	9	7	10
VAP 6h Prot	42	PCWP	10									8	8	7	8	7	7	8
VAP 6h Prot	43	PCWP	10									16	14	11	10	12	11	13
VAP 6h Prot	44	PCWP	11									10	6	7	7	6	7	6
VAP 6h Prot	47	PCWP	12									9	9	9	9	7	8	9
VAP 6h Prot k	40	PCWP	8									9	9	7	7	7	8	7
VAP 6h Prot k	48	PCWP	10									8	7	7	7	6	7	6
Group	Number	Variable	Baseline	0	3	6	9	12	15	18	21	24	25	26	27	28	29	30
VAP 30h	12	DO2I	0	406.071	201.122	340.447	345.027	356.498	361.747	361.893	298.381	284.654	339.433	327.577	327.812	251.301	256.382	253.148
VAP 30h	13	DO2I	0	213.73	253.067	381.352	366.552	443.735	448.259	449.908	502.204	301.185	525.337	637.971	577.387	599.994	746.235	747.457
VAP 30h	17	DO2I	0	311.872	301.656	402.695	315.781	317.098	526.896	721.808	735.79	442.128	719.186	482.46	511.21	629.674	644.474	663.027
VAP 30h	30	DO2I	0	422.454	409.488	285.082	257.72	266.617	255.529	332.962	315.016	252.551	198.374	242.262	302.427	366.287	440.801	11.8202
VAP 30h	38	DO2I	0	496.327	654.044	395.521	366.371	400.207	473.472	443.702	580.625	355.804	353.157	549.408	523.687	625.388	765.956	707.86
VAP 30h	49	DO2I	0	283.206	308.761	336.756	304.766	265.671	280.729	285.603	245.919	308.297	334.709	286.23	279.168	293.937	273.764	297.129
VAP 30h kontr	36	DO2I	0	451.675	301.134	352.252	264.705	224.716	185.589	236.369	264.037	423.864	487.307	553.47	611.739	517.572	571.322	568.507
VAP 30h kontr	37	DO2I	0	368.282	351.44	396.378	381.713	355.01	281.727	388.71	371.37	374.539	281.841	313.622	412.857	358.615	380.554	446.96
VAP 30h kontr	50	DO2I	0	315.966	326.465	334.035	362.921	337.654	318.893	310.074	257.732	294.371	270.407	241.878	288.221	256.993	337.952	316.002
VAP 30h kontr	52	DO2I	0	307.166	309.881	182.12	322.466	247.478	272.786	284.778	301.747	257.296	238.09	277.52	346.355	368.668	272.053	406.1
VAP 30h kontr	53	DO2I	0	299.195	313.577	367.857	381.43	422.763	476.401	406.434	421.433	613.621	492.618	465.708	704.609	501.87	462.115	479.493
VAP 30h kontr	54	DO2I	0	291.674	269.641	337.263	631.465	812.512	702.917	628.436	794.79	840.101	547.123	539.272	556.526	496.625	436.925	446.871
VAP 30h kontr-kontr	51	DO2I	0	244.719	242.772	222.545	242.528	349.628	327.184	492.396	449.911	363.99	467.399	351.608	623.119	199.88	255.872	279.043
VAP 6h	18	DO2I	0									366.162	302.213	297.985	267.747	268.705	280.621	275.678
VAP 6h	19	DO2I	0									376.113	266.994	282.897	317.477	347.872	344.394	336.72
VAP 6h	20	DO2I	0									414.44	248.909	295.203	305.861	279.322	239.142	183.659
VAP 6h	21	DO2I	0									422.601	251.454	265.655	252.777	281.514	318.373	265.573
VAP 6h	22	DO2I	0									377.998	341.404	302.751	288.392	293.221	255.603	198.952
VAP 6h	24	DO2I	0									321.603	197.702	242.519	299.158	382.816	380.492	390.815
VAP 6h	45	DO2I	236.287									221.179	238.39	204.769	276.867	277.105	287.623	276.26
VAP 6h	46	DO2I	429.376									388.995	424.988	366.338	327.845	398.816	442.436	460.172
VAP 6h k	23	DO2I	0									340.828	353.114	296.482	263.941	266.795	243.947	252.094
VAP 6h k	39	DO2I	414.987									369.62	523.481	443.659	349.567	334.801	446.128	503.56
VAP 6h Prot	25	DO2I	0									328.387	245.51	261.6	181.901	204.71	179.75	224.325
VAP 6h Prot	26	DO2I	0									338.927	241.546	178.385	210.987	234.569	205.227	194.066
VAP 6h Prot	27	DO2I	0									449.433	359.484	254.819	236.858	239.314	226.278	209.99
VAP 6h Prot	41	DO2I	344.664									269.205	350.306	244.704	243.14	365.744	478.785	465.23
VAP 6h Prot	42	DO2I	302.143									317.475	355.242	236.782	263.479	332.984	331.882	325.124
VAP 6h Prot	43	DO2I	174.414									219.799	278.3	225.476	227.7	244.138	194.602	222.346
VAP 6h Prot	44	DO2I	298.222									333.054	402.995	349.933	248.443	330.057	303.497	308.859
VAP 6h Prot	47	DO2I	281.001									315.167	384.806	343.577	340.033	294.14	262.984	275.841
VAP 6h Prot k	40	DO2I	303.288									294.965	447.029	356.764	509.809	487.965	460.121	499.233
VAP 6h Prot k	48	DO2I	395.962									343.159	522.937	464.718	377.049	361.141	292.932	299.197
Group	Number	Variable	Baseline	0	3	6	9	12	15	18	21	24	25	26	27	28	29	30
VAP 30h	12	VO2I	0	161.278	100.692	132.441	345.027	356.498	361.747	361.893	298.381	83.4845	105.055	102.814	114.936	104.798	111.829	94.9629
VAP 30h	13	VO2I	0	115.377	131.828	139.856	366.552	443.735	448.259	449.908	502.204	113.162	109.229	195.447	30.5314	144.433	158.459	142.789
VAP 30h	17	VO2I	0	109.986	119.604	157.773	315.781	317.098	526.896	721.808	735.79	137.021	195.413	154.899	146.263	181.416	143.476	151.267
VAP 30h	30	VO2I	0	144.293	182.351	138.439	257.72	266.617	255.529	332.962	315.016	114.155	114.779	137.549	152.12	129.302	140.829	-298.981
VAP 30h	38	VO2I	0	150.165	324.071	188.845	366.371	400.207	473.472	443.702	580.625	112.139	137.414	158.392	147.537	178.525	191.247	143.141
VAP 30h	49	VO2I	0	131.827	125.599	147.163	304.766	265.671	280.729	285.603	245.919	117.974	112.252	87.9187	103.905	88.3933	114.674	136.354
VAP 30h kontr	36	VO2I	0	128.001	88.1725	141.815	264.705	224.716	185.589	236.369	264.037	124.746	152.17	148.728	179.991	142.544	153.178	173.446
VAP 30h kontr	37	VO2I	0	111.83	136.605	157.059	381.713	355.01	281.727	388.71	371.37	79.1295	77.7834	89.2327	142.389	81.9	121.144	122.149
VAP 30h kontr	50	VO2I	0	124.706	129.629	130.706	362.921	337.654	318.893	310.074	257.732	92.9031	98.8514	102.089	93.6649	65.9035	85.6887	85.4344
VAP 30h kontr	52	VO2I	0	155.225	130.959	53.3388	322.466	247.478	272.786	284.778	301.747	107.168	102.132	117.389	139.88	151.558	138.361	152.045
VAP 30h kontr	53	VO2I	0	129.719	137.472	165.568	381.43	422.763	476.401	406.434	421.433	176.329	193.868	143.469	199.346	158.734	156.563	160.602
VAP 30h kontr	54	VO2I	0	149.786	145.788	168.571	631.465	812.512	702.917	628.436	794.79	268.368	189.39	188.855	193.164	210.253	174.858	172.817
VAP 30h kontr-kontr	51	VO2I	0	133.65	136.08	117.205	242.528	349.628	327.184	492.396	449.911	136.851	152.306	141.426	161.636	114.077	136.124	141.003
VAP 6h	18	VO2I	0									152.571	149.155	162.784	150.112	156.538	164.898	159.139
VAP 6h	19	VO2I	0									131.986	111.776	124.606	135.967	152.061	159.087	152.333
VAP 6h	20	VO2I	0									152.353	127.844	137.793	151.464	155.958	131.673	150.426
VAP 6h	21	VO2I	0									153.444	111.911	134.626	130.62	146.372	140.932	121.92
VAP 6h	22	VO2I	0									117.169	109.406	115.508	112.266	121.716	127.294	120.515
VAP 6h	24	VO2I	0									140.619	101.869	154.111	127.01	160.424	157.455	160.464
VAP 6h	45	VO2I	236.287									99.686	99.7918	93.699	118.09	111.84	108.114	108.541
VAP 6h	46	VO2I	429.376									139.388	146.619	146.368	137.511	135.359	141.534	158.885
VAP 6h k	23	VO2I	0									181.305	150.706	140.107	138.338	150.215	132.929	147.492
VAP 6h k	39	VO2I	414.987									178.917	205.638	216.975	178.731	151.498	183.118	191.829
VAP 6h Prot	25	VO2I	0									131.424	109.885	120.346	95.9032	117.563	89.5078	86.0375
VAP 6h Prot	26	VO2I	0									125.631	102.618	77.468	80.4852	95.6596	90.3478	92.2629
VAP 6h Prot	27	VO2I	0									113.778	84.7235	118.076	115.453	120.674	96.3407	117.145
VAP 6h Prot	41	VO2I	344.664									132.857	128.938	118.96	123.073	151.417	147.151	155.155
VAP 6h Prot	42	VO2I	302.143									107.277	109.863	102.468	94.3523	106.004	108.877	120.938
VAP 6h Prot	43	VO2I	174.414									100.404	91.8133	100.585	100.854	110.26	87.7315	104.947
VAP 6h Prot	44	VO2I	298.222									167.21	152.282	142.522	108.692	140.916	131.591	138.264
VAP 6h Prot	47	VO2I	281.001									131.083	131.588	125.092	131.273	124.427	128.565	129.302
VAP 6h Prot k	40	VO2I	303.288									147.012	157.272	151.421	170.047	177.639	162.502	165.565
VAP 6h Prot k	48	VO2I	395.962									135.007	147.58	141.748	123.319	126.306	104.81	117.831
Group	Number	Variable	Baseline	0	3	6	9	12	15	18	21	24	25	26	27	28	29	30
VAP 30h	12	SVRI	#DIV/0!	1798.89	4888.67	2342.56	1625.46	1493.84	1694.74	1684.83	2049.6	2268.05	1836.79	2013.81	2620.16	2964.05	2564.41	2137.51
VAP 30h	13	SVRI	#DIV/0!	2873.98	3271.4	2139.39	2299.35	1927.53	1831.97	1814.89	1670.86	2126.67	1530.78	1569.94	1736.03	1527.06	1613.8	1761.46
VAP 30h	17	SVRI	#DIV/0!	3299.73	3535.42	1661.87	2298.16	2236.05	1479.79	1201.23	1207.74	1495.3	1225.91	1891.75	1655.2	1811.09	1866.51	1721.67
VAP 30h	30	SVRI	#DIV/0!	1718.82	1194.08	1498.46	1592.11	1415.21	2931.77	1570.96	2006.86	2187.75	2247.69	1966.73	1696.78	1873.07	1805.83	1667.03
VAP 30h	38	SVRI	#DIV/0!	1380.22	1320.91	1394.88	1325.2	1308.33	1259.08	1341.59	1102.02	1488.61	1907.53	1172.63	1375.54	1390.79	1149.72	1223.91
VAP 30h	49	SVRI	#DIV/0!	3076.55	2742.53	2522.39	2367.96	2855.15	2654.98	2511.47	2804.48	2197.54	1898.67	3444.3	3315.14	3157.28	3428.16	2834.38
VAP 30h kontr	36	SVRI	#DIV/0!	2069.16	2611.29	2181.96	2303.51	2409.14	2895.96	2275.36	2139.37	1465.27	1515.91	1328.71	1418.15	1646.66	1410.81	1331.14
VAP 30h kontr	37	SVRI	#DIV/0!	2125.06	2001.7	1920.24	1833.52	1712.64	1856.93	1400.64	1712.16	1286.56	1434.9	1713.02	1734.41	2309.47	1500.88	1398.07
VAP 30h kontr	50	SVRI	#DIV/0!	1987.91	2147.23	1981.39	2239.27	2282.11	2230.13	2162.08	2354.03	2119.13	2411.11	2570.66	2460.84	2768.22	2726.31	2192.96
VAP 30h kontr	52	SVRI	#DIV/0!	2258.47	1908.18	2555.3	1628.77	2111.82	2032.62	2013.27	2174.09	2323	3132.53	2756.63	2271.38	2503.68	2929	2395.59
VAP 30h kontr	53	SVRI	#DIV/0!	3454.05	2690.65	2257.67	2465.62	1907.92	1523.01	1788.4	1661.18	1377.67	1873.43	2169.34	1528.52	2012.34	2259.21	2069.15
VAP 30h kontr	54	SVRI	#DIV/0!	1849.97	1982.74	1629.06	882.939	1230.11	1390.97	1406.19	1159.14	1390.47	1597.07	1472.46	1315.23	1312.17	1723.41	1614.52
VAP 30h kontr-kontr	51	SVRI	#DIV/0!	3111.39	2821.92	2853.3	2731.41	1889.26	2005.28	1625.38	1756.83	1996.82	2084.78	2192.12	1713.98	2766.56	2615.45	2310.21
VAP 6h	18	SVRI	#DIV/0!									1772.59	1845.31	1891.16	2108.93	2033.61	1941.17	1797.38
VAP 6h	19	SVRI	#DIV/0!									1557.36	3155.17	2880.81	2548.41	28.1712	2220.31	2123.67
VAP 6h	20	SVRI	#DIV/0!									2112.49	2493.91	1848.43	1910.04	2042.64	2472.67	2310.53
VAP 6h	21	SVRI	#DIV/0!									2101.87	2552	2517.97	2810.29	2706.53	2521.75	2790.18
VAP 6h	22	SVRI	#DIV/0!									2793.01	2301.17	2719.56	2919.41	2638.02	2831.48	2690.78
VAP 6h	24	SVRI	#DIV/0!									2248.27	2513.87	2242.1	1961.84	2071.32	2247.61	2274.28
VAP 6h	45	SVRI	4501.29									4055.62	3577.76	4336.51	3295.74	2916.92	2916.92	2990.69
VAP 6h	46	SVRI	1777.49									1362.42	1539.02	1766.09	1701.87	1847.61	1607.75	1624.81
VAP 6h k	23	SVRI	#DIV/0!									1524.32	1866.17	2073.53	2128.82	1953.13	1918.01	1944.82
VAP 6h k	39	SVRI	1935.88									2179.94	1639.98	1879.17	1778.14	1495.26	1568.95	1463.26
VAP 6h Prot	25	SVRI	#DIV/0!									2596.33	2021.85	1952.13	2193.96	2207.76	2223.53	2142.83
VAP 6h Prot	26	SVRI	#DIV/0!									2651.12	2878.62	3995.89	3080.16	2720.88	2580.68	2903.26
VAP 6h Prot	27	SVRI	#DIV/0!									1912.18	1404.41	1987.38	2133.81	1868.13	2031.54	2010.76
VAP 6h Prot	41	SVRI	2367.87									2212.52	1712.65	2378.68	2335.43	2018.28	2099.53	2165.14
VAP 6h Prot	42	SVRI	2378.7									2206.33	1860.27	2731.1	2576.93	1998.11	1982.25	2454.22
VAP 6h Prot	43	SVRI	3572.62									2629.47	2778.02	3342.54	3208.84	2671.69	2888.51	2362.06
VAP 6h Prot	44	SVRI	2187.72									1913.77	1979.37	2561.99	2310.84	2266.9	2391.55	2326.62
VAP 6h Prot	47	SVRI	3409.19									2327.43	1910.64	2108.45	1982.57	2324.45	2691.46	2898.5
VAP 6h Prot k	40	SVRI	1651.07									2107.3	1344.95	1989.36	1547.2	1633.16	1721.3	1612.99
VAP 6h Prot k	48	SVRI	2532.31									2001.22	1293.09	1639.46	1790.44	2027.81	2550.27	1939.64
Group	Number	Variable	Baseline	0	3	6	9	12	15	18	21	24	25	26	27	28	29	30
VAP 30h	12	Ppeak		19	18	20	19	18	17	18	16	17	21	24	26	26	26	26
VAP 30h	13	Ppeak		15	17	17	17	18	17	19	21	21	30	34	36	34	35	33
VAP 30h	17	Ppeak		15	16	17	14	14	13	14	15	16	17	16	17	19	18	24
VAP 30h	30	Ppeak		19	22	26	24	23	28	23	25	23	34	30	31	27	30	32
VAP 30h	38	Ppeak		23	23	25	25	24	23	23	22	17	27	27	27	24	25	28
VAP 30h	49	Ppeak		15	13	14	13	13	14	15	14	14	14	15	16	16	17	16
VAP 30h kontr	36	Ppeak		17	18	19	21	23	22	26	28	22	34	32	31	31	31	27
VAP 30h kontr	37	Ppeak		14	19	20	19	20	21	21	20	17	27	30	30	26	25	25
VAP 30h kontr	50	Ppeak		15	14	16	16	16	16	17	16	17	17	16	17	18	17	18
VAP 30h kontr	52	Ppeak	17	15	15	16	15	15	15	17	13	15	17	17	16	21	19	16
VAP 30h kontr	53	Ppeak		19	15	16	16	17	17	19	19	20	21	22	25	19	19	21
VAP 30h kontr	54	Ppeak		16	13	14	15	16	14	14	15	17	16	15	18	17	15	18
VAP 30h kontr-kontr	51	Ppeak		14	13	14	16	17	17	17	17	17	15	15	16	14	16	16
VAP 6h	18	Ppeak										20	21	21	21	21	21	22
VAP 6h	19	Ppeak										15	20	19	20	20	19	21
VAP 6h	20	Ppeak										20	21	22	22	22	22	24
VAP 6h	21	Ppeak	17									18	20	22	22	22	23	24
VAP 6h	22	Ppeak										19	19	19	17	18	18	19
VAP 6h	24	Ppeak										17	18	20	20	2	20	19
VAP 6h	45	Ppeak	19									16	16	17	18	20	20	19
VAP 6h	46	Ppeak	19									18	18	19	20	23	22	22
VAP 6h k	23	Ppeak	15									16	17	17	18	19	19	21
VAP 6h k	39	Ppeak	13									13	14	13	13	12	13	13
VAP 6h Prot	25	Ppeak										18	16	17	17	17	17	17
VAP 6h Prot	26	Ppeak										18	18	18	18	18	19	18
VAP 6h Prot	27	Ppeak										21	21	23	23	23	24	24
VAP 6h Prot	41	Ppeak	18									17	18	19	24	22	24	26
VAP 6h Prot	42	Ppeak	19									18	19	20	20	20	20	23
VAP 6h Prot	43	Ppeak	20									19	20	20	20	19	19	19
VAP 6h Prot	44	Ppeak	24									22	22	23	24	23	24	23
VAP 6h Prot	47	Ppeak	21									21	22	21	22	22	23	23
VAP 6h Prot k	40	Ppeak	17									18	18	19	19	19	20	19
VAP 6h Prot k	48	Ppeak	21									18	18	19	19	19	19	19
Group	Number	Variable	Baseline	0	3	6	9	12	15	18	21	24	25	26	27	28	29	30
VAP 30h	12	Ppause		17	17	20	18	17	16	17	14	15	21	23	24	25	25	26
VAP 30h	13	Ppause		14	16	16	16	16	16	18	19	19	26	32	33	31	32	30
VAP 30h	17	Ppause		13	15	16	12	13	12	13	13	15	16	15	16	17	17	22
VAP 30h	30	Ppause		18	20	21	20	20	20	22	23	21	30	27	28	25	29	32
VAP 30h	38	Ppause		22	22	24	22	23	22	21	21	15	24	23	23	20	23	28
VAP 30h	49	Ppause		14	12	13	12	12	12	13	12	13	12	13	15	14	16	15
VAP 30h kontr	36	Ppause		15	16	17	16	19	17	19	22	21	28	26	25	27	26	26
VAP 30h kontr	37	Ppause		12	15	16	14	16	17	17	15	15	23	27	26	20	21	22
VAP 30h kontr	50	Ppause		13	12	15	15	15	15	16	14	16	15	15	16	17	15	17
VAP 30h kontr	52	Ppause	16	14	12	13	13	13	13	15	11	16	15	15	15	19	17	14
VAP 30h kontr	53	Ppause		18	14	15	14	16	13	18	18	20	17	21	24	18	17	21
VAP 30h kontr	54	Ppause		15	11	13	13	14	12	12	13	16	14	13	16	15	13	17
VAP 30h kontr-kontr	51	Ppause		13	12	12	15	16	15	16	15	15	13	13	14	12	14	15
VAP 6h	18	Ppause										20	21	21	21	21	21	22
VAP 6h	19	Ppause										15	20	19	20	20	19	21
VAP 6h	20	Ppause										20	20	22	22	22	22	24
VAP 6h	21	Ppause	17									18	20	22	22	22	23	24
VAP 6h	22	Ppause										18	19	19	17	18	18	19
VAP 6h	24	Ppause										16	18	19	19	21	19	18
VAP 6h	45	Ppause	18									15	14	16	17	19	19	18
VAP 6h	46	Ppause	18									17	16	18	19	23	21	20
VAP 6h k	23	Ppause	14									15	16	17	17	18	19	21
VAP 6h k	39	Ppause	12									12	13	11	12	11	11	11
VAP 6h Prot	25	Ppause										18	15	16	17	17	17	17
VAP 6h Prot	26	Ppause										17	16	16	17	17	17	17
VAP 6h Prot	27	Ppause										21	20	22	22	23	24	24
VAP 6h Prot	41	Ppause	16									16	16	18	19	18	19	23
VAP 6h Prot	42	Ppause	17									16	17	17	18	18	18	22
VAP 6h Prot	43	Ppause	18									17	18	17	18	17	17	18
VAP 6h Prot	44	Ppause	21									18	18	19	20	19	20	19
VAP 6h Prot	47	Ppause	19									17	17	17	18	17	17	17
VAP 6h Prot k	40	Ppause	15									16	16	16	16	16	16	16
VAP 6h Prot k	48	Ppause	19									16	16	17	17	16	17	16
Group	Number	Variable	Baseline	0	3	6	9	12	15	18	21	24	25	26	27	28	29	30
VAP 30h	12	Pmean		9	8	9	8	10	8	8	8	8	9	10	10	10	10	12
VAP 30h	13	Pmean		7	8	8	8	8	8	8	9	9	7	12	17	20	20	19
VAP 30h	17	Pmean		7	8	8	7	7	7	7	7	9	8	8	8	8	8	13
VAP 30h	30	Pmean		10	9	10	9	9	11	9	10	9	12	12	12	11	12	12
VAP 30h	38	Pmean		11	9	10	10	10	9	9	9	8	10	10	10	10	10	14
VAP 30h	49	Pmean		8	7	8	8	8	8	8	7	8	7	7	8	8	8	8
VAP 30h kontr	36	Pmean		8	8	9	9	9	9	10	10	9	12	12	11	12	11	12
VAP 30h kontr	37	Pmean		7	8	8	8	9	9	9	8	8	10	11	11	11	10	11
VAP 30h kontr	50	Pmean		7	7	8	8	8	8	8	8	9	8	8	8	8	8	8
VAP 30h kontr	52	Pmean	9	8	9	9	8	8	8	8	8	9	9	9	10	10	9	8
VAP 30h kontr	53	Pmean		11	8	8	8	8	8	8	8	10	9	9	10	9	8	11
VAP 30h kontr	54	Pmean		11	7	7	8	8	7	7	8	8	8	8	8	8	8	8
VAP 30h kontr-kontr	51	Pmean		7	7	7	8	8	8	8	8	9	8	8	8	7	8	8
VAP 6h	18	Pmean										9	9	9	9	9	9	9
VAP 6h	19	Pmean										8	9	9	9	9	9	9
VAP 6h	20	Pmean										9	9	9	9	9	9	9
VAP 6h	21	Pmean	8									9	9	9	9	9	9	9
VAP 6h	22	Pmean										9	9	8	8	8	8	8
VAP 6h	24	Pmean										10	8	8	8	9	8	8
VAP 6h	45	Pmean	10									8	8	8	8	8	8	8
VAP 6h	46	Pmean	10									8	8	9	9	9	9	9
VAP 6h k	23	Pmean	8									9	8	8	8	8	9	11
VAP 6h k	39	Pmean	7									7	7	7	7	7	7	7
VAP 6h Prot	25	Pmean										13	11	11	12	11	12	11
VAP 6h Prot	26	Pmean										14	12	12	12	12	12	12
VAP 6h Prot	27	Pmean										15	13	13	13	13	14	14
VAP 6h Prot	41	Pmean	12									12	12	12	13	13	13	16
VAP 6h Prot	42	Pmean	13									12	12	12	13	13	13	15
VAP 6h Prot	43	Pmean	14									12	12	12	12	12	12	12
VAP 6h Prot	44	Pmean	16									13	13	14	14	13	14	13
VAP 6h Prot	47	Pmean	14									13	13	13	13	13	13	13
VAP 6h Prot k	40	Pmean	12									12	12	12	12	13	13	13
VAP 6h Prot k	48	Pmean	15									12	12	13	13	12	12	12
Group	Number	Variable	Baseline	0	3	6	9	12	15	18	21	24	25	26	27	28	29	30
VAP 30h	12	PEEP		5	5	5	5	5	5	5	5	6	5	5	5	5	5	6
VAP 30h	13	PEEP		5	5	5	5	5	5	4	5	5	8	10	10	14	14	14
VAP 30h	17	PEEP		5	5	5	5	5	5	5	5	5	5	5	5	5	5	9
VAP 30h	30	PEEP		6	5	5	5	5	5	5	5	5	5	5	6	5	6	6
VAP 30h	38	PEEP		6	5	5	5	5	5	5	5	5	5	5	5	5	5	4
VAP 30h	49	PEEP		5	5	5	6	6	5	5	5	5	5	5	5	5	5	5
VAP 30h kontr	36	PEEP		5	5	5	5	5	5	5	5	5	5	5	5	5	5	6
VAP 30h kontr	37	PEEP		5	5	5	5	5	5	5	5	5	5	5	5	5	5	6
VAP 30h kontr	50	PEEP		5	5	5	5	5	5	5	5	5	5	5	5	5	5	5
VAP 30h kontr	52	PEEP	5	5	6	5	6	6	6	5	5	5	6	4	5	6	6	6
VAP 30h kontr	53	PEEP		8	5	5	5	5	5	5	5	6	5	5	5	5	5	5
VAP 30h kontr	54	PEEP		8	5	5	5	5	5	5	5	9	5	5	3	6	5	2
VAP 30h kontr-kontr	51	PEEP		5	5	5	5	5	5	5	5	5	5	5	5	5	5	5
VAP 6h	18	PEEP										5	5	5	5	5	5	5
VAP 6h	19	PEEP										5	5	5	5	5	5	5
VAP 6h	20	PEEP										5	5	5	5	5	5	5
VAP 6h	21	PEEP	5									5	5	5	5	5	5	5
VAP 6h	22	PEEP										5	5	5	5	5	5	5
VAP 6h	24	PEEP										6	5	5	5	5	5	5
VAP 6h	45	PEEP	6									5	5	5	5	5	5	5
VAP 6h	46	PEEP	5									5	5	5	5	5	5	5
VAP 6h k	23	PEEP	4									6	5	5	5	5	5	6
VAP 6h k	39	PEEP	5									5	5	5	5	5	5	5
VAP 6h Prot	25	PEEP										10	10	10	10	10	10	10
VAP 6h Prot	26	PEEP										12	10	10	10	10	10	10
VAP 6h Prot	27	PEEP										12	10	10	10	10	10	10
VAP 6h Prot	41	PEEP	10									10	10	10	10	10	10	12
VAP 6h Prot	42	PEEP	10									10	10	10	10	10	10	12
VAP 6h Prot	43	PEEP	11									10	10	10	10	10	10	10
VAP 6h Prot	44	PEEP	12									10	10	10	10	10	10	10
VAP 6h Prot	47	PEEP	11									10	10	10	10	10	10	10
VAP 6h Prot k	40	PEEP	10									10	10	10	10	10	10	10
VAP 6h Prot k	48	PEEP	12									10	10	10	10	10	10	10
Group	Number	Variable	Baseline	0	3	6	9	12	15	18	21	24	25	26	27	28	29	30
VAP 30h	12	RR		25	25	25	25	25	25	25	25	25	25	25	25	25	25	25
VAP 30h	13	RR		25	25	25	25	25	25	25	25	25	35	35	39	50	50	50
VAP 30h	17	RR		25	25	25	25	25	25	25	25	25	25	25	25	25	25	25
VAP 30h	30	RR		25	25	25	25	25	25	25	25	25	25	31	31	31	31	31
VAP 30h	38	RR		25	25	25	25	25	25	25	27	25	28	25	25	25	25	31
VAP 30h	49	RR		25	25	25	25	25	25	25	25	25	25	25	25	25	25	25
VAP 30h kontr	36	RR		25	25	25	25	25	25	25	25	25	28	28	28	28	28	28
VAP 30h kontr	37	RR		25	25	25	25	25	25	25	25	25	25	25	25	28	28	28
VAP 30h kontr	50	RR		25	25	25	25	25	25	25	25	25	25	25	25	25	25	25
VAP 30h kontr	52	RR	25	25	25	25	25	25	25	25	25	25	25	25	25	25	25	25
VAP 30h kontr	53	RR		25	25	25	25	25	25	25	25	25	25	25	25	25	25	25
VAP 30h kontr	54	RR		25	25	25	25	25	25	25	25	25	25	25	25	25	25	25
VAP 30h kontr-kontr	51	RR		25	25	25	25	25	25	25	25	25	25	25	25	25	25	25
VAP 6h	18	RR										25	25	25	25	25	25	25
VAP 6h	19	RR										25	25	25	25	25	25	25
VAP 6h	20	RR										25	28	28	28	28	28	28
VAP 6h	21	RR	25									25	25	25	25	25	25	25
VAP 6h	22	RR										25	25	25	25	25	25	25
VAP 6h	24	RR										25	25	25	25	25	25	25
VAP 6h	45	RR	25									20	20	20	20	20	20	20
VAP 6h	46	RR	25									25	25	25	25	25	25	25
VAP 6h k	23	RR	17									20	25	25	25	25	25	25
VAP 6h k	39	RR	25									25	25	25	25	25	25	25
VAP 6h Prot	25	RR										35	35	35	35	35	35	35
VAP 6h Prot	26	RR										45	45	45	49	49	49	49
VAP 6h Prot	27	RR										45	45	45	45	45	45	45
VAP 6h Prot	41	RR	45									40	40	40	40	40	45	45
VAP 6h Prot	42	RR	45									40	40	40	40	40	40	40
VAP 6h Prot	43	RR	40									45	45	45	45	45	45	45
VAP 6h Prot	44	RR	55									60	60	60	60	55	55	55
VAP 6h Prot	47	RR	45									55	55	55	55	55	50	50
VAP 6h Prot k	40	RR	45									50	50	55	55	60	60	60
VAP 6h Prot k	48	RR	65									65	65	65	65	65	65	65
Group	Number	Variable	Baseline	0	3	6	9	12	15	18	21	24	25	26	27	28	29	30
VAP 30h	12	FiO2		30	30	30	30	30	30	30	30	30	30	30	30	30	30	30
VAP 30h	13	FiO2		30	30	30	30	30	30	30	61	60	80	100	100	100	100	100
VAP 30h	17	FiO2		30	30	30	30	30	30	30	30	30	30	30	30	30	30	61
VAP 30h	30	FiO2		30	30	30	30	30	30	30	30	30	30	30	30	60	60	61
VAP 30h	38	FiO2		30	30	30	31	30	30	31	30	31	30	61	61	61	61	61
VAP 30h	49	FiO2		32	31	31	31	32	31	31	31	31	30	31	31	30	30	30
VAP 30h kontr	36	FiO2		30	30	30	30	30	30	30	61	60	60	90	90	90	90	91
VAP 30h kontr	37	FiO2		30	30	30	30	30	30	30	30	30	30	60	60	91	90	90
VAP 30h kontr	50	FiO2		30	30	30	31	30	30	30	30	30	30	30	30	30	30	30
VAP 30h kontr	52	FiO2		30	32	32	32	30	30	30	30	30	32	32	32	32	32	32
VAP 30h kontr	53	FiO2		30	30	30	30	30	30	30	30	30	30	30	30	30	30	30		21.3	17.1	15.7
VAP 30h kontr	54	FiO2		30	30	30	60	61	61	30	31	30	30	30	31	31	30	31		532.5	400.781	367.969
VAP 30h kontr-kontr	51	FiO2		30	30	30	30	30	30	30	30	30	30	29	29	30	29	29
VAP 6h	18	FiO2										31	31	31	31	31	31	31
VAP 6h	19	FiO2										30	31	31	31	31	31	31
VAP 6h	20	FiO2										30	31	31	31	31	31	31
VAP 6h	21	FiO2	30									30	31	31	31	31	31	31
VAP 6h	22	FiO2										30	31	31	31	31	31	31
VAP 6h	24	FiO2										30	30	30	30	30	30	30
VAP 6h	45	FiO2	29									29	30	30	30	29	30	30
VAP 6h	46	FiO2	30									30	30	30	31	30	30	30
VAP 6h k	23	FiO2	30									30	30	30	30	30	30	30
VAP 6h k	39	FiO2	30									30	30	30	30	30	30	30
VAP 6h Prot	25	FiO2										30	30	30	30	30	30	30
VAP 6h Prot	26	FiO2										30	30	30	30	30	30	30
VAP 6h Prot	27	FiO2										30	30	30	30	30	30	30
VAP 6h Prot	41	FiO2	30									30	30	30	29	30	29	29
VAP 6h Prot	42	FiO2	30									30	30	30	30	30	30	30
VAP 6h Prot	43	FiO2	30									30	30	30	29	30	30	30
VAP 6h Prot	44	FiO2	30									30	29	29	30	30	30	29
VAP 6h Prot	47	FiO2	30									30	30	29	30	30	30	30
VAP 6h Prot k	40	FiO2	30									30	30	30	30	30	30	30
VAP 6h Prot k	48	FiO2	29									29	29	29	30	30	29	30
Group	Number	Variable	Baseline	0	3	6	9	12	15	18	21	24	25	26	27	28	29	30
VAP 30h	12	Mve		6.4	4.7	4.7	4.7	4.7	4.7	4.7	4.7	4.5	4.8	4.7	4.7	4.7	4.7	4.6
VAP 30h	13	Mve		4.7	4.7	4.7	4.7	4.7	4.7	5.1	4.9	4.7	4.5	5	4.7	6	5.9	6
VAP 30h	17	Mve		5.8	5	5	5	5	5	5.1	5	4.9	5	5	5	5	5	4.8
VAP 30h	30	Mve		5.8	6.1	6	6	6.1	6.1	6	6	6.1	5.3	5.3	5.4	5.3	5.3	5.8
VAP 30h	38	Mve		7.5	7.4	7.2	6.6	7.3	7.3	7.3	7.1	6.1	6.8	6.6	6.5	6.5	6.4	7.5
VAP 30h	49	Mve		5.7	4.9	5	4.5	4.4	4.5	4.5	4.5	4.5	4	4	4	4.1	3.8	4
VAP 30h kontr	36	Mve		6.3	6.3	6.2	6.1	6.1	6.2	6.2	6.2	6.4	6.1	6.1	6.1	6	6.1	6.2
VAP 30h kontr	37	Mve		5.2	6.2	6.2	6.2	6.1	5.7	5.7	5.7	6.3	5.7	5.7	5.1	4.5	4.9	4.3
VAP 30h kontr	50	Mve		5	5	5	5	5	5	5	5	4.4	4.5	4	4	4	3.9	3.9
VAP 30h kontr	52	Mve		6.1	5.1	4.8	5	5	4.8	4.8	4.3	4.4	4.2	4.1	4.3	4.4	4.5	4.3
VAP 30h kontr	53	Mve		5.5	5.5	5.5	5.5	5.6	5.5	5.2	5.6	5.5	4.1	5.6	5.7	5.5	5	5
VAP 30h kontr	54	Mve		5.3	5.5	5.5	5.3	5.5	5.5	5.5	5.5	5.4	5.2	5	5.6	5.3	4.4	5
VAP 30h kontr-kontr	51	Mve		5.4	5.2	5	5.4	5.4	5.4	5.3	5.4	5.3	4.5	4.6	4.6	4.6	4.6	4.6
VAP 6h	18	MVe										6.9	6.9	6.9	6.9	6.9	6.9	6.6
VAP 6h	19	MVe										6.3	6.5	6.5	6.5	6.5	6.5	6.2
VAP 6h	20	MVe										5.8	6.2	6.6	6.6	6.7	6.6	6.3
VAP 6h	21	MVe	6.4									6.4	6.7	6.6	6.7	6.6	6.7	6.3
VAP 6h	22	MVe										6	6.4	6.2	5.5	5.5	5.5	5.2
VAP 6h	24	MVe										6.6	6.7	6.7	6.7	6.7	6.7	6.7
VAP 6h	45	MVe	6.3									4.9	4.9	4.9	4.9	4.9	5	4.9
VAP 6h	46	MVe	5.5									5.7	5.7	5.7	5.7	5.7	5.6	5.6
VAP 6h k	23	MVe	5.2									5.6	7	7	7	7	7.1	6.9
VAP 6h k	39	MVe	5.1									5.1	5	5	5	5.1	5	5.1
VAP 6h Prot	25	MVe										4.1	4.2	4.2	4.2	4.2	4.2	4.2
VAP 6h Prot	26	MVe										6.2	6.5	6.1	6.7	6.7	6.7	6.7
VAP 6h Prot	27	MVe										6.5	6.7	6.8	6.7	6.7	6.7	6.7
VAP 6h Prot	41	MVe	6.5									5.8	5.8	5.8	5.8	5.7	6.5	6.3
VAP 6h Prot	42	MVe	7									6.3	6.3	6.3	6.3	6.3	6.4	6.2
VAP 6h Prot	43	MVe	5.7									6.5	6.6	6.5	6.6	6.5	6.5	6.5
VAP 6h Prot	44	MVe	8.9									9.9	10	10	10	9.1	9.1	9.1
VAP 6h Prot	47	MVe	6.5									8	7.9	8	8	8	7.3	7.4
VAP 6h Prot k	40	MVe	6									7	6.9	7.4	7.4	8.2	8.2	8.2
VAP 6h Prot k	48	MVe	7.3									7.4	7.4	7.3	7.3	7.3	7.3	7.3
Group	Number	Variable	Baseline	0	3	6	9	12	15	18	21	24	25	26	27	28	29	30
VAP 30h	12	Tve		289	180	187	190	178	192	186	186	180	180	188	189	188	180	180
VAP 30h	13	Tve		148	186	187	186	189	189	204	197	188	153	139	124	122	117	119
VAP 30h	17	Tve		235	195	196	199	198	196	202	200	197	199	200	201	206	199	190
VAP 30h	30	Tve		232	241	240	242	251	242	242	237	244	210	170	174	169	170	170
VAP 30h	38	Tve		300	295	289	287	289	293	293	266	267	264	262	261	258	260	271
VAP 30h	49	Tve		227	203	203	178	181	178	180	181	181	163	161	161	160	153	164
VAP 30h kontr	36	Tve		254	252	244	243	247	248	247	249	256	220	219	217	217	222	220
VAP 30h kontr	37	Tve		210	241	251	248	245	228	228	227	245	227	232	207	173	176	177
VAP 30h kontr	50	Tve		199	199	200	200	198	200	199	200	177	179	159	154	161	158	160
VAP 30h kontr	52	Tve		247	188	188	198	188	181	200	188	180	179	180	162	167	204	181
VAP 30h kontr	53	Tve		223	219	221	224	221	220	208	227	221	163	223	228	224	201	196
VAP 30h kontr	54	Tve		213	219	219	220	220	219	218	219	218	196	201	225	216	170	200
VAP 30h kontr-kontr	51	Tve		214	210	215	216	218	219	213	216	211	184	181	187	181	187	181
VAP 6h	18	TVe										275	280	276	278	281	274	262
VAP 6h	19	TVe										241	265	262	266	265	264	262
VAP 6h	20	TVe										238	229	238	239	242	240	230
VAP 6h	21	TVe	254									252	261	260	263	261	266	252
VAP 6h	22	TVe										235	252	248	218	215	217	218
VAP 6h	24	TVe										269	270	270	268	282	269	266
VAP 6h	45	TVe	251									245	248	247	246	247	249	246
VAP 6h	46	TVe	218									228	228	229	228	227	225	225
VAP 6h k	23	TVe										277	278	279	277	286	280	276
VAP 6h k	39	TVe	205									202	203	198	199	204	201	199
VAP 6h Prot	25	TVe										117	121	120	122	121	123	121
VAP 6h Prot	26	TVe										141	148	135	137	134	136	136
VAP 6h Prot	27	TVe										145	152	150	149	151	149	150
VAP 6h Prot	41	TVe	144									148	144	144	143	144	148	141
VAP 6h Prot	42	TVe	154									157	157	158	158	158	158	159
VAP 6h Prot	43	TVe	150									148	148	145	149	144	143	146
VAP 6h Prot	44	TVe	170									165	166	168	166	167	166	166
VAP 6h Prot	47	TVe	144									143	145	145	144	147	144	149
VAP 6h Prot k	40	TVe	140									140	140	137	134	139	138	137
VAP 6h Prot k	48	TVe	113									113	116	114	114	115	116	115
Group	Number	Variable	Baseline	0	3	6	9	12	15	18	21	24	25	26	27	28	29	30
VAP 30h	12	pH		7.64	7.5	7.45	7.49	7.49	7.5	7.48	7.51	7.5	7.49	7.49	7.38	7.31	7.29	7.38
VAP 30h	13	pH		7.504	7.455	7.459	7.493	7.473	7.473	7.47	7.475	7.457	7.419	7.36	7.221	7.269	7.304	7.278
VAP 30h	17	pH		7.543	7.442	7.46	7.46	7.442	7.441	7.442	7.473	7.48	7.48	7.52	7.49	7.54	7.54	7.52
VAP 30h	30	pH		7.5	7.52	7.52	7.55	7.536	7.565	7.563	7.576	7.54	7.47	7.41	7.36	7.37	7.41	7.41
VAP 30h	38	pH		7.55	7.493	7.496	7.522	7.512	7.495	7.506	7.53	7.531	7.506	7.464	7.42	7.462	7.463	7.459
VAP 30h	49	pH		7.53	7.55	7.57	7.53	7.51	7.53	7.52	7.52	7.51	7.47	7.46	7.45	7.42	7.42	7.42
VAP 30h kontr	36	pH		7.53	7.49	7.44	7.49	7.505	7.498	7.51	7.5	7.5	7.42	7.41	7.39	7.312	7.414	7.437
VAP 30h kontr	37	pH		7.49	7.52	7.49	7.51	7.53	7.49	7.49	7.51	7.52	7.46	7.48	7.42	7.37	7.31	7.369
VAP 30h kontr	50	pH		7.51	7.5	7.5	7.53	7.52	7.53	7.52	7.54	7.47	7.49	7.44	7.42	7.41	7.4	7.38
VAP 30h kontr	52	pH		7.56	7.5	7.5	7.53	7.51	7.5	7.51	7.45	7.43	7.42	7.38	7.43	7.43	7.42	7.41
VAP 30h kontr	53	pH		7.5	7.51	7.48	7.52	7.52	7.44	7.47	7.49	7.48	7.41	7.48	7.49	7.5	7.48	7.48
VAP 30h kontr	54	pH		7.47	7.53	7.49	7.37	7.35	7.37	7.4	7.42	7.41	7.47	7.45	7.47	7.47	7.41	7.45
VAP 30h kontr-kontr	51	pH		7.51	7.53	7.54	7.49	7.49	7.52	7.49	7.49	7.53	7.47	7.48	7.46	7.46	7.45	7.46
VAP 6h	18	pH										7.53	7.5	7.51	7.52	7.5	7.51	7.51
VAP 6h	19	pH										7.52	7.48	7.51	7.51	7.48	7.47	7.49
VAP 6h	20	pH										7.46	7.52	7.51	7.5	7.5	7.54	7.46
VAP 6h	21	pH										7.49	7.49	7.5	7.52	7.5	7.51	7.52
VAP 6h	22	pH										7.53	7.55	7.55	7.51	7.51	7.51	7.49
VAP 6h	24	pH										7.45	7.45	7.4	7.41	7.44	7.44	7.42
VAP 6h	45	pH	7.55									7.48	7.5	7.49	7.5	7.5	7.5	7.5
VAP 6h	46	pH	7.53									7.55	7.55	7.56	7.56	7.55	7.54	7.53
VAP 6h k	23	pH										7.38	7.46	7.49	7.48	7.46	7.46	7.46
VAP 6h k	39	pH	7.44									7.46	7.48	7.47	7.48	7.49	7.5	7.49
VAP 6h Prot	25	pH										7.4	7.41	7.41	7.41	7.41	7.41	7.41
VAP 6h Prot	26	pH										7.35	7.37	7.37	7.4	7.4	7.4	7.4
VAP 6h Prot	27	pH										7.35	7.36	7.36	7.39	7.38	7.37	7.36
VAP 6h Prot	41	pH	7.48									7.47	7.45	7.45	7.42	7.4	7.41	7.4
VAP 6h Prot	42	pH	7.45									7.46	7.46	7.47	7.47	7.46	7.46	7.45
VAP 6h Prot	43	pH	7.44									7.47	7.43	7.45	7.47	7.49	7.5	7.5
VAP 6h Prot	44	pH	7.42									7.47	7.48	7.53	7.55	7.52	7.53	7.52
VAP 6h Prot	47	pH	7.4									7.52	7.54	7.54	7.55	7.56	7.54	7.5
VAP 6h Prot k	40	pH	7.41									7.46	7.39	7.41	7.41	7.45	7.46	7.43
VAP 6h Prot k	48	pH	7.44									7.49	7.49	7.46	7.46	7.49	7.48	7.48
Group	Number	Variable	Baseline	0	3	6	9	12	15	18	21	24	25	26	27	28	29	30
VAP 30h	12	PaCO2		3.65	5	5.4	5.15	5.13	5.07	5.18	4.64	4.64	4.89	4.92	5.09	5.07	4.99	5.09
VAP 30h	13	PaCO2		4.98	5.63	5.77	5.16	5.34	5.21	5.1	5.06	5.6	6.05	7.04	8.06	7.69	7.17	7.1
VAP 30h	17	PaCO2		4.42	5.52	5.56	5.1	5.05	5.04	5.1	5.16	4.83	4.88	4.91	4.73	4.48	4.8	4.99
VAP 30h	30	PaCO2		5.3	5.3	4.7	4.17	3.93	4.07	4.11	3.8	3.6	4.5	5.5	5.5	5.6	5.7	5.6
VAP 30h	38	PaCO2		5.27	5.71	5.37	4.95	4.93	4.76	4.41	4.68	4.67	4.54	4.7	4.88	4.8	4.91	4.98
VAP 30h	49	PaCO2		4.23	4.51	4.31	4.56	4.79	4.49	4.51	4.41	4.31	5.16	5.14	5.02	5.53	5.51	5.27
VAP 30h kontr	36	PaCO2		4.8	5.6	6	4.8	4.61	4.65	4.55	4.53	4	5.42	5.79	5.84	5.87	6.02	5.71
VAP 30h kontr	37	PaCO2		5.43	5.5	5.6	5	4.17	5	5.1	4.86	4.4	4.7	4.41	5.35	6.08	6.17	5.67
VAP 30h kontr	50	PaCO2		5.03	5.18	4.88	4.51	4.68	4.66	4.57	4.13	4.69	4.48	5.15	5.43	5.46	5.54	5.59
VAP 30h kontr	52	PaCO2		4.09	5.26	5.37	4.66	4.76	4.66	4.49	5.11	5.37	5.33	6.01	5.02	5.11	5.44	5.58
VAP 30h kontr	53	PaCO2		4.93	5.34	5.73	5.03	4.73	5.17	5.13	4.6	4.91	5.68	4.63	4.59	4.43	4.69	4.88
VAP 30h kontr	54	PaCO2		4.61	4.55	4.75	4.81	5.18	4.78	4.64	4.03	5.28	4.38	4.54	4.41	4.45	5.22	4.82
VAP 30h kontr-kontr	51	PaCO2		4.85	4.76	4.47	4.67	4.76	4.58	4.95	4.82	4.33	5.29	5.29	4.89	5.23	5.49	5.32
VAP 6h	18	PaCO2										5.1	5.7	5.5	5.3	5.4	5.3	5.3
VAP 6h	19	PaCO2										5.1	5.6	5.3	5.3	5.5	5.5	5.3
VAP 6h	20	PaCO2										6.6	5.8	6	6	5.8	5.3	5.6
VAP 6h	21	PaCO2										5.7	5.7	5.4	5.4	5.6	5.5	5.3
VAP 6h	22	PaCO2										4.6	4.5	4.4	5.1	5	5	5.1
VAP 6h	24	PaCO2										5.3	4.9	5.5	5.5	5.6	5.6	5.7
VAP 6h	45	PaCO2	4.24									5.49	5.28	5.33	5.47	5.52	5.39	5.3
VAP 6h	46	PaCO2	4.95									4.6	4.73	4.87	4.64	4.82	5.03	5.19
VAP 6h k	23	PaCO2										6.7	5.2	5	5.1	5.2	5	5.1
VAP 6h k	39	PaCO2	5.9									5.8	5.8	6	6.1	6	5.7	6
VAP 6h Prot	25	PaCO2										5.6	6	6.1	5.8	5.6	5.8	5.9
VAP 6h Prot	26	PaCO2										6.4	5.6	6.7	5.8	5.6	5.4	5.6
VAP 6h Prot	27	PaCO2										5.8	5.4	5.1	5.6	5.1	4.9	5.4
VAP 6h Prot	41	PaCO2	4.86									5.16	5.74	5.65	6.15	6.56	6.28	6.68
VAP 6h Prot	42	PaCO2	4.65									4.7	4.9	4.85	5.11	5.31	5.18	5.34
VAP 6h Prot	43	PaCO2	5.87									5.54	5.99	5.57	5.53	5.3	5.26	5.37
VAP 6h Prot	44	PaCO2	5.83									5.11	5.43	4.82	4.43	5.01	4.91	4.81
VAP 6h Prot	47	PaCO2	6.2									5.1	4.92	4.56	4.5	4.38	4.5	4.67
VAP 6h Prot k	40	PaCO2	6.56									5.93	6.74	6.42	6.8	6.36	6.01	6.66
VAP 6h Prot k	48	PaCO2	5.87									5.4	5.5	5.74	5.76	5.31	5.35	5.31
Group	Number	Variable	Baseline	0	3	6	9	12	15	18	21	24	25	26	27	28	29	30		Group	Number	Variable	Baseline	0	3	6	9	12	15	18	21	24	25	26	27	28	29	30
VAP 30h	12	PaO2/FiO2 mmHg		482.5	405	322.5	360	317.5	350	315	477.5	435	257.5	295	270	287.5	327.5	307.5		VAP 30h	12	PaO2/FiO2 mmHg		482.5	405	322.5	360	317.5	350	315	477.5	435	257.5	295	270	287.5	327.5	307.5
VAP 30h	13	PaO2/FiO2 mmHg		440	350	255	315	277.5	277.5	244.75	153.689	137.5	76.9688	74.85	64.125	92.25	116.25	126		VAP 30h	13	PaO2/FiO2 mmHg		440	350	255	315	277.5	277.5	244.75	153.689	137.5	76.9688	74.85	64.125	92.25	116.25	126
VAP 30h	17	PaO2/FiO2 mmHg		465	362.5	312.5	395	412.5	385	370	385	315	310	287.5	270	255	235	194.262		VAP 30h	17	PaO2/FiO2 mmHg		465	362.5	312.5	395	412.5	385	370	385	315	310	287.5	270	255	235	194.262
VAP 30h	30	PaO2/FiO2 mmHg		442.5	385	392.5	465	465	342.5	302.5	345	385	282.5	257.5	225	225	181.25	151.23		VAP 30h	30	PaO2/FiO2 mmHg		442.5	385	392.5	465	465	342.5	302.5	345	385	282.5	257.5	225	225	181.25	151.23
VAP 30h	38	PaO2/FiO2 mmHg		375	315	330	266.129	262.5	335	331.452	347.5	307.258	233.25	226.23	170.902	189.344	134.016	82.1311		VAP 30h	38	PaO2/FiO2 mmHg		375	315	330	266.129	262.5	335	331.452	347.5	307.258	233.25	226.23	170.902	189.344	134.016	82.1311
VAP 30h	49	PaO2/FiO2 mmHg		499.219	561.29	527.419	551.613	489.844	512.903	522.581	544.355	505.645	462.5	454.839	466.935	452.5	445	415		VAP 30h	49	PaO2/FiO2 mmHg		499.219	561.29	527.419	551.613	489.844	512.903	522.581	544.355	505.645	462.5	454.839	466.935	452.5	445	415
VAP 30h kontr	36	PaO2/FiO2 mmHg		442.5	395	325	347.5	260	265	212.5	250.82	190	124.125	99.1667	89.1667	96.6667	104.167	69.8077		VAP 30h kontr	36	PaO2/FiO2 mmHg		442.5	395	325	347.5	260	265	212.5	250.82	190	124.125	99.1667	89.1667	96.6667	104.167	69.8077
VAP 30h kontr	37	PaO2/FiO2 mmHg		492.5	385	345	375	372.5	322.5	290	365	372.5	227.5	192.5	117.25	89.011	85	72.9167		VAP 30h kontr	37	PaO2/FiO2 mmHg		492.5	385	345	375	372.5	322.5	290	365	372.5	227.5	192.5	117.25	89.011	85	72.9167
VAP 30h kontr	50	PaO2/FiO2 mmHg		460	422.5	377.5	433.065	440	460	440	515	460	472.5	465	465	442.5	467.5	447.5		VAP 30h kontr	50	PaO2/FiO2 mmHg		460	422.5	377.5	433.065	440	460	440	515	460	472.5	465	465	442.5	467.5	447.5
VAP 30h kontr	52	PaO2/FiO2 mmHg		532.5	400.781	367.969	424.219	425	430	432.5	412.5	392.5	358.594	360.938	396.094	367.969	330.469	330.469		VAP 30h kontr	52	PaO2/FiO2 mmHg		532.5	400.781	367.969	424.219	425	430	432.5	412.5	392.5	358.594	360.938	396.094	367.969	330.469	330.469
VAP 30h kontr	53	PaO2/FiO2 mmHg		535	472.5	427.5	432.5	355	272.5	290	300	305	260	310	292.5	275	262.5	252.5		VAP 30h kontr	53	PaO2/FiO2 mmHg		535	472.5	427.5	432.5	355	272.5	290	300	305	260	310	292.5	275	262.5	252.5
VAP 30h kontr	54	PaO2/FiO2 mmHg		470	412.5	302.5	291.25	331.967	438.934	365	348.387	312.5	277.5	297.5	261.29	280.645	247	221.371		VAP 30h kontr	54	PaO2/FiO2 mmHg		470	412.5	302.5	291.25	331.967	438.934	365	348.387	312.5	277.5	297.5	261.29	280.645	247	221.371
VAP 30h kontr-kontr	51	PaO2/FiO2 mmHg		490	482.5	467.5	430	355	385	340	362.5	412.5	277.5	336.207	390.517	327.5	263.793	284.483		VAP 30h kontr-kontr	51	PaO2/FiO2 mmHg		490	482.5	467.5	430	355	385	340	362.5	412.5	277.5	336.207	390.517	327.5	263.793	284.483
VAP 6h	18	PaO2/FiO2(mmHg)										391.935	326.613	329.032	329.032	309.677	295.161	302.419		VAP 6h	18	PaO2/FiO2(mmHg)		391.935	329.032	302.419						391.935	326.613	329.032	329.032	309.677	295.161	302.419
VAP 6h	19	PaO2/FiO2(mmHg)										497.5	358.065	413.71	384.677	375	341.129	341.129		VAP 6h	19	PaO2/FiO2(mmHg)		497.5	384.677	341.129						497.5	358.065	413.71	384.677	375	341.129	341.129
VAP 6h	20	PaO2/FiO2(mmHg)										412.5	411.29	377.419	379.839	350.806	333.871	239.516		VAP 6h	20	PaO2/FiO2(mmHg)		412.5	379.839	239.516						412.5	411.29	377.419	379.839	350.806	333.871	239.516
VAP 6h	21	PaO2/FiO2(mmHg)										390	411.29	367.742	353.226	442.742	307.258	312.097		VAP 6h	21	PaO2/FiO2(mmHg)		390	353.226	312.097						390	411.29	367.742	353.226	442.742	307.258	312.097
VAP 6h	22	PaO2/FiO2(mmHg)										492.5	522.581	508.065	452.419	445.161	404.032	348.387		VAP 6h	22	PaO2/FiO2(mmHg)		492.5	452.419	348.387						492.5	522.581	508.065	452.419	445.161	404.032	348.387
VAP 6h	24	PaO2/FiO2(mmHg)										447.5	287.5	275	295	367.5	365	365		VAP 6h	24	PaO2/FiO2(mmHg)		447.5	295	365						447.5	287.5	275	295	367.5	365	365
VAP 6h	45	PaO2/FiO2(mmHg)										460.345	505	470	457.5	486.207	447.5	440		VAP 6h	45	PaO2/FiO2(mmHg)		460.345	457.5	440						460.345	505	470	457.5	486.207	447.5	440
VAP 6h	46	PaO2/FiO2(mmHg)										475	450	420	370.161	395	427.5	395		VAP 6h	46	PaO2/FiO2(mmHg)		475	370.161	395						475	450	420	370.161	395	427.5	395
VAP 6h k	23	PaO2/FiO2(mmHg)										452.5	425	392.5	375	367.5	357.5	367.5		VAP 6h k	23	PaO2/FiO2(mmHg)		452.5	375	367.5						452.5	425	392.5	375	367.5	357.5	367.5
VAP 6h k	39	PaO2/FiO2(mmHg)										405	395	377.5	357.5	362.5	375	352.5		VAP 6h k	39	PaO2/FiO2(mmHg)		405	357.5	352.5						405	395	377.5	357.5	362.5	375	352.5
VAP 6h Prot	25	PaO2/FiO2(mmHg)										457.5	440	415	435	417.5	400	430		VAP 6h Prot	25	PaO2/FiO2(mmHg)		457.5	435	430						457.5	440	415	435	417.5	400	430
VAP 6h Prot	26	PaO2/FiO2(mmHg)										415	467.5	437.5	475	465	455	440		VAP 6h Prot	26	PaO2/FiO2(mmHg)		415	475	440						415	467.5	437.5	475	465	455	440
VAP 6h Prot	27	PaO2/FiO2(mmHg)										445	460	342.5	355	387.5	357.5	302.5		VAP 6h Prot	27	PaO2/FiO2(mmHg)		445	355	302.5						445	460	342.5	355	387.5	357.5	302.5
VAP 6h Prot	41	PaO2/FiO2(mmHg)										490	480	460	439.655	412.5	439.655	408.621		VAP 6h Prot	41	PaO2/FiO2(mmHg)		490	439.655	408.621						490	480	460	439.655	412.5	439.655	408.621
VAP 6h Prot	42	PaO2/FiO2(mmHg)										485	490	477.5	470	500	497.5	492.5		VAP 6h Prot	42	PaO2/FiO2(mmHg)		485	470	492.5						485	490	477.5	470	500	497.5	492.5
VAP 6h Prot	43	PaO2/FiO2(mmHg)										490	467.5	465	460.345	460	455	442.5		VAP 6h Prot	43	PaO2/FiO2(mmHg)		490	460.345	442.5						490	467.5	465	460.345	460	455	442.5
VAP 6h Prot	44	PaO2/FiO2(mmHg)										442.5	411.207	406.034	415	452.5	460	444.828		VAP 6h Prot	44	PaO2/FiO2(mmHg)		442.5	415	444.828						442.5	411.207	406.034	415	452.5	460	444.828
VAP 6h Prot	47	PaO2/FiO2(mmHg)										530	530	548.276	520	542.5	522.5	507.5		VAP 6h Prot	47	PaO2/FiO2(mmHg)		530	520	507.5						530	530	548.276	520	542.5	522.5	507.5
VAP 6h Prot k	40	PaO2/FiO2(mmHg)										457.5	417.5	430	402.5	460	452.5	432.5		VAP 6h Prot k	40	PaO2/FiO2(mmHg)		457.5	402.5	432.5						457.5	417.5	430	402.5	460	452.5	432.5
VAP 6h Prot k	48	PaO2/FiO2(mmHg)										450	478.448	437.069	405	472.5	491.379	462.5		VAP 6h Prot k	48	PaO2/FiO2(mmHg)		450	405	462.5						450	478.448	437.069	405	472.5	491.379	462.5
Group	Number	Variable	Baseline	0	3	6	9	12	15	18	21	24	25	26	27	28	29	30
VAP 30h	12	aBE		7.5	5.7	4.2	5.6	5.9	5.6	5	4.7	3.9	4.1	4.5	-2.4	-6.4	-7.8	-2.2
VAP 30h	13	aBE		5.8	5.4	6.4	5.9	5.3	4.6	4.2	4.1	5.3	4.5	4	-2.8	-0.5	0.3	-1.8
VAP 30h	17	aBE		5.6	3.8	5.6	3.1	1.7	1.6	1.9	4.4	5.8	5.8	6.3	6.1	6.1	7.5	7.2
VAP 30h	30	aBE		6.7	8.2	5.4	4.7	2.3	5.1	5.3	4.3	0.5	0.8	1.6	-1.9	-1.1	2	2.2
VAP 30h	38	aBE		10.9	9	7.3	7.1	6.1	4	2.9	5.8	6.1	3.6	1.5	-0.6	1.8	2.5	2.5
VAP 30h	49	aBE		3.7	7	6.8	5.4	5.2	5.3	4.5	4.3	2.7	4.1	3	2.1	2.6	2.2	1
VAP 30h kontr	36	aBE		6.7	7.6	5.8	4.1	4	3.6	4	3.6	0.2	2	2.7	3.5	1.8	4	4.4
VAP 30h kontr	37	aBE		7.5	9.6	7.8	6.4	3.3	4.7	5.6	5.3	3.4	1.6	1.6	1.6	1.7	-2.4	1.2
VAP 30h kontr	50	aBE		6.2	6.2	5.1	5.1	5.6	5.9	5.1	3.8	1.7	2.4	2.1	2.2	1.4	1	-0.1
VAP 30h kontr	52	aBE		4.9	7.2	7.5	6.1	4.8	4.1	3.2	2.8	2.5	1.4	1.3	1	1.1	1.7	3.1
VAP 30h kontr	53	aBE		5.3	8	8.4	7.1	5.6	5.9	3.9	2.8	3.6	2	2.6	2.7	2.3	2.5	3.5
VAP 30h kontr	54	aBE		1.8	5.7	3.7	-4.3	-3.6	-4.3	-3.1	-4	0.2	0.1	-0.1	0.7	0.4	0.4	2.2
VAP 30h kontr-kontr	51	aBE		5.5	6.7	5.4	33.5	3.9	4.6	4.4	4.2	4.2	4.9	5	3.8	4	4.4	3.9
VAP 6h	18	aBE										9	9	9	9	8	8	8
VAP 6h	19	aBE										8	7	7	7	7	6	6
VAP 6h	20	aBE										11	11	11	11	10	12	6
VAP 6h	21	aBE										10	8	8	9	9	9	9
VAP 6h	22	aBE										6	7	6	7	7	7	6
VAP 6h	24	aBE										3.6	1.6	0.9	1.4	3.6	4.1	3.3
VAP 6h	45	aBE	5									6.5	6.8	6.9	8.2	8.5	7.5	7
VAP 6h	46	aBE	7.6									7.3	7.7	9.3	8.4	8.2	8.5	8.7
VAP 6h k	23	aBE										2.5	3.6	4.2	4.3	3.8	2.9	3.5
VAP 6h k	39	aBE	5.4									6.6	8	8.2	9.1	9.8	9.3	9.7
VAP 6h Prot	25	aBE										1	3.3	3.4	2.9	2	2.9	3.3
VAP 6h Prot	26	aBE										1	-0.7	3.1	2.2	1.1	0	0.9
VAP 6h Prot	27	aBE										-1.5	-2.2	-3.9	0.6	-2.1	-3.6	-2.1
VAP 6h Prot	41	aBE	3.1									4.4	5.4	5.1	5.1	5.3	4.8	5.6
VAP 6h Prot	42	aBE	0.5									1.5	2.3	2.9	3.9	4.2	3.7	3.8
VAP 6h Prot	43	aBE	5.2									5.8	5.1	4.8	6.1	6.7	6.9	7.7
VAP 6h Prot	44	aBE	3.3									4.3	6.1	7.2	6.5	7.6	7.3	6
VAP 6h Prot	47	aBE	4									7.4	8.6	6.2	6.9	6.7	6	4.1
VAP 6h Prot k	40	aBE										7	5.4	5.6	6.8	8.2	7.8	8.1
VAP 6h Prot k	48	aBE	5									6.7	7.3	5.9	6.2	6.1	6	5.5
Group	Number	Variable	Baseline	0	3	6	9	12	15	18	21	24	25	26	27	28	29	30
VAP 30h	12	aHb		89	103	95	87	87	83	86	85	84	81	83	88	85	89	93
VAP 30h	13	aHb		91	109	100	98	97	94	95	94	79	101	106	107	100	99	104
VAP 30h	17	aHb		94	100	101	90	93	96	101	100	81	94	92	85	97	101	104
VAP 30h	30	aHb		87	90	77	74	68	78	76	79	71	68	74	68	71	80	80
VAP 30h	38	aHb		80	111	79	80	77	81	77	83	61	76	69	71	80	84	85
VAP 30h	49	aHb		80	84	102	101	98	93	95	95	89	94	96	98	99	97	101
VAP 30h kontr	36	aHb		96	95	104	89	82	87	93	84	90	92	94	99	92	91	101
VAP 30h kontr	37	aHb		87	76	96	89	87	75	84	83	67	79	81	85	91	65	77
VAP 30h kontr	50	aHb		86	89	95	109	105	104	107	99	97	103	104	104	110	119	111
VAP 30h kontr	52	aHb		94	82	86	80	80	82	82	84	78	79	81	84	90	88	94
VAP 30h kontr	53	aHb		104	102	107	105	98	102	95	95	115	114	114	118	111	108	108
VAP 30h kontr	54	aHb		91	91	95	115	115	105	104	102	132	101	100	93	103	98	100
VAP 30h kontr-kontr	51	aHb		84	87	84	90	94	94	101	90	82	96	90	99	62	82	81
VAP 6h	18	aHb										94	95	98	96	97	97	95
VAP 6h	19	aHb										70	91	91	91	93	96	97
VAP 6h	20	aHb										86	86	86	89	89	89	93
VAP 6h	21	aHb										89	80	85	85	86	88	86
VAP 6h	22	aHb										81	90	95	95	97	99	100
VAP 6h	24	aHb										74	66	81	72	81	80	82
VAP 6h	45	aHb	98									92	93	95	98	98	102	103
VAP 6h	46	aHb	91									91	100	101	99	102	101	102
VAP 6h k	23	aHb										71	76	72	68	67	59	67
VAP 6h k	39	aHb	83									89	89	85	74	64	83	89
VAP 6h Prot	25	aHb										81	80	88	68	85	80	80
VAP 6h Prot	26	aHb										92	88	83	81	86	79	84
VAP 6h Prot	27	aHb										91	90	86	95	90	95	96
VAP 6h Prot	41	aHb	104									103	102	99	99	100	107	108
VAP 6h Prot	42	aHb	106									102	101	97	97	98	102	115
VAP 6h Prot	43	aHb	101									91	94	94	95	91	86	93
VAP 6h Prot	44	aHb	98									96	99	102	88	103	103	101
VAP 6h Prot	47	aHb	98									95	100	100	99	97	101	106
VAP 6h Prot k	40	aHb	88									92	90	90	92	92	89	94
VAP 6h Prot k	48	aHb	100									99	102	101	88	99	98	90
Group	Number	Variable	Baseline	0	3	6	9	12	15	18	21	24	25	26	27	28	29	30
VAP 30h	12	aLactate		2.2	1.7	1.7	1.4	1.4	1.2	1.2	1.2	1.3	1.2	1.3	1.4	1.3	1.2	1.2
VAP 30h	13	aLactate		1.1	1.1	0.7	0.9	1	0.8	0.6	0.7	0.8	0.7	0.7	0.8	0.6	0.6	0.7
VAP 30h	17	aLactate		1.6	0.9	0.8	0.9	0.7	0.6	0.6	0.7	0.8	0.8	1.4	1	1.1	0.8	0.9
VAP 30h	30	aLactate		1.6	0.7	0.6	0.9	0.7	0.7	0.9	0.8	0.9	0.7	1.3	0.9	0.7	0.9	0.8
VAP 30h	38	aLactate		1.4	0.8	1	0.7	0.7	1.1	0.8	1	0.6	0.7	0.7	0.8	0.9	1	1.3
VAP 30h	49	aLactate		3.7	1.5	1.2	0.9	0.9	0.9	1	1.2	1.2	1.3	1.4	1.4	2.6	1.7	1.5
VAP 30h kontr	36	aLactate		1.8	1	0.7	0.7	0.7	0.7	0.9	1.1	1.1	1.3	1.4	1.4	1.2	1.1	1.2
VAP 30h kontr	37	aLactate		1.6	0.8	0.9	1	0.6	0.6	1	0.9	1	1.2	1.6	1.5	1.5	1.1	1.4
VAP 30h kontr	50	aLactate		1.7	0.9	0.9	1.2	1.3	0.9	1.2	1.3	1.6	1.7	1.8	1.9	1.9	2.1	2.3
VAP 30h kontr	52	aLactate		1.6	0.9	0.9	0.7	0.7	0.8	0.9	0.8	0.9	0.8	1	1.2	1.3	1.3	1.1
VAP 30h kontr	53	aLactate		2.4	1.5	0.7	0.6	0.7	0.6	0.7	0.9	1.1	1.3	1.2	1.1	1.4	1.4	1.2
VAP 30h kontr	54	aLactate		1.7	1.1	1.5	2.7	1.9	1.5	1.4	1.1	1.1	1	1.1	1.1	1.2	0.9	0.9
VAP 30h kontr-kontr	51	aLactate		2	1	0.9	0.7	0.9	0.9	0.9	1	1	1	1.1	1	1.4	1.3	1.4
VAP 6h	18	aLactate													1.14			1.15
VAP 6h	19	aLactate										2.06			1.58			1.24
VAP 6h	20	aLactate										1.03			1.03			2.98
VAP 6h	21	aLactate										2.14			1.37			0.9
VAP 6h	22	aLactate										2.29			1.64			1.63
VAP 6h	24	aLactate										2	3.2	4.2	3.1	1.4	1.1	1.3
VAP 6h	45	aLactate	2.3									1.9	2	1.9	1.2	1	1	1.1
VAP 6h	46	aLactate	1.1									1.5	1.9	1.8	1.7	1.8	1.6	1.4
VAP 6h k	23	aLactate										1.7			1.1			1
VAP 6h k	39	aLactate	2.6									2.4	2.3	1.4	0.9	0.7	0.7	0.8
VAP 6h Prot	25	aLactate										2.3	1.7	1.3	1.2	1	1	1
VAP 6h Prot	26	aLactate										1.2	1.8	1.7	1.4	1.4	1.5	1.4
VAP 6h Prot	27	aLactate										1.1	1.4	1.8	1.2	1	1.2	1.2
VAP 6h Prot	41	aLactate	1.4									1.2	1	0.9	9.9	0.6	0.8	0.7
VAP 6h Prot	42	aLactate	1.6									1.7	1.7	1.5	1.1	0.9	1	0.9
VAP 6h Prot	43	aLactate	2.1									2.3	2.9	3.1	1.9	1.3	1.3	1
VAP 6h Prot	44	aLactate	1.8									1.7	1.5	1	1.1	1.1	1.2	1.3
VAP 6h Prot	47	aLactate	2.2									1.4	1.2	1.3	1.3	1.2	1	1.1
VAP 6h Prot k	40	aLactate	1.8									2.2	2.8	1.8	0.7	0.5	0.7	0.8
VAP 6h Prot k	48	aLactate	1.7									1.7	1.8	1.5	1	0.7	0.7	0.9
Group	Number	Variable	Baseline	0	3	6	9	12	15	18	21	24	25	26	27	28	29	30
VAP 30h	12	portal Lactate		2.5		2						1.3			1.4			1.5
VAP 30h	13	portal Lactate		1		0.7						0.7			0.8			0.7
VAP 30h	17	portal Lactate		8	1.1	0.9									5.4			0.9
VAP 30h	30	portal Lactate		1.7		0.6						0.8			1			1
VAP 30h	38	portal Lactate		1.3		0.8						0.6			0.8			0.9
VAP 30h	49	portal Lactate		3.7		1.3						1.2			1.5			1.6
VAP 30h kontr	36	portal Lactate		1.8		0.8						1.2
VAP 30h kontr	37	portal Lactate		1.8		1.4						0.9			1.2			1.2
VAP 30h kontr	50	portal Lactate		1.7		0.9						1.8			1.8			2.4
VAP 30h kontr	52	portal Lactate		1.6		0.7						0.8			1.2			1.1
VAP 30h kontr	53	portal Lactate		2.5		0.6						1.1			1.2			1.1
VAP 30h kontr	54	portal Lactate		1.8		1.6						1.1			1.1			0.9
VAP 30h kontr-kontr	51	portal Lactate		2.1		1.7						1			1			1.2
VAP 6h	18	portal Lactate													1.12			1.05
VAP 6h	19	portal Lactate										1.98			1.49			1.24
VAP 6h	20	portal Lactate										1.05			1			2.61
VAP 6h	21	portal Lactate										2.35			1.81			1.3
VAP 6h	22	portal Lactate										2.81			2.04			2.37
VAP 6h	24	portal Lactate										2.1			2.7			1.3
VAP 6h	45	portal Lactate										2			1.1			1.4
VAP 6h	46	portal Lactate										1.4			1.7			1.6
VAP 6h k	23	portal Lactate										1.7			1.2			1.1
VAP 6h k	39	portal Lactate										2.4			0.9			0.9
VAP 6h Prot	25	portal Lactate										2.5			1.2			1.1
VAP 6h Prot	26	portal Lactate										1.5			1.6			1.7
VAP 6h Prot	27	portal Lactate										1.1			0.9			1.2
VAP 6h Prot	41	portal Lactate										1.2			1			0.7
VAP 6h Prot	42	portal Lactate										1.7			1.1			0.9
VAP 6h Prot	43	portal Lactate										2.3			1.9			0.8
VAP 6h Prot	44	portal Lactate										1.6			0.9			1.2
VAP 6h Prot	47	portal Lactate										1.6			1.6			1.6
VAP 6h Prot k	40	portal Lactate										2.1			0.8			0.8
VAP 6h Prot k	48	portal Lactate										1.7			1			1
Group	Number	Variable	Baseline	0	3	6	9	12	15	18	21	24	25	26	27	28	29	30
VAP 30h	12	SvO2 (Porta)		61		59.7						82			75.3			64.5
VAP 30h	13	SvO2 (Porta)		67.2		79.4						80			63.6			92.7
VAP 30h	17	SvO2 (Porta)		46	59.1	73.7
VAP 30h	30	SvO2 (Porta)		83.3		78						83			71.8			87.2
VAP 30h	38	SvO2 (Porta)		86.9		82.2						83.5			92.8			89.8
VAP 30h	49	SvO2 (Porta)		75		83.2						82.6			91.5			78.3
VAP 30h kontr	36	SvO2 (Porta)		89.7		69.7						77.6
VAP 30h kontr	37	SvO2 (Porta)		85.6		69.5						88.9			82.8			77.1
VAP 30h kontr	50	SvO2 (Porta)		83.1		84.8						89.7			91.1			92
VAP 30h kontr	52	SvO2 (Porta)		71.8		79.4						81.2			87.8			90.3
VAP 30h kontr	53	SvO2 (Porta)		62.1		83						74.4			84.1			81.1
VAP 30h kontr	54	SvO2 (Porta)		75.3		62.3						87.2			80.4			74.5
VAP 30h kontr-kontr	51	SvO2 (Porta)		46.5		60.1						63.1			84.7			75.4
VAP 6h	18	SvO2 (Porta)										76			59.8			49.7
VAP 6h	19	SvO2 (Porta)										84.4			74.3			67.8
VAP 6h	20	SvO2 (Porta)										81.4			70.7			35.4
VAP 6h	21	SvO2 (Porta)										58.4			53			56.6
VAP 6h	22	SvO2 (Porta)										42			47.1			37.2
VAP 6h	24	SvO2 (Porta)										58			64.1			87
VAP 6h	45	SvO2 (Porta)										51.5			70.3			66.7
VAP 6h	46	SvO2 (Porta)										70.8			77.1			71.1
VAP 6h k	23	SvO2 (Porta)										84.8			80.8			70
VAP 6h k	39	SvO2 (Porta)										83.1			73			78.2
VAP 6h Prot	25	SvO2 (Porta)										39.4			49.7			54.5
VAP 6h Prot	26	SvO2 (Porta)										65.7			62.2			64.1
VAP 6h Prot	27	SvO2 (Porta)										89.9			69			72.5
VAP 6h Prot	41	SvO2 (Porta)										86.3			76.2			88
VAP 6h Prot	42	SvO2 (Porta)										89			85.8			87.8
VAP 6h Prot	43	SvO2 (Porta)										85.5			71.5			72.2
VAP 6h Prot	44	SvO2 (Porta)										67.8			60.8			76.6
VAP 6h Prot	47	SvO2 (Porta)										53.3			58.9			43.5
VAP 6h Prot k	40	SvO2 (Porta)										78.8			84.5			80.6
VAP 6h Prot k	48	SvO2 (Porta)										65.4			69.9			65.1
Group	Number	Variable	Baseline	0	3	6	9	12	15	18	21	24	25	26	27	28	29	30
VAP 30h	12	Hourly diuresis		240	245	80	110	460	860	800	590	280			800			600
VAP 30h	13	Hourly diuresis		0	380	550	300	400	300	195	420	140	300	290	90	180	80	110
VAP 30h	17	Hourly diuresis		0	280	280	200	200	290	650	600	600	320	280	360	380	420	200
VAP 30h	30	Hourly diuresis		0	105	240	50	20	200	560	880	240			120			150
VAP 30h	38	Hourly diuresis		0	85	120	440	820	700	600	480	320	240	85	140	165	180	240
VAP 30h	49	Hourly diuresis		0	440	380	360	400	220	280	550	240	160	160	100	160	100	150
VAP 30h kontr	36	Hourly diuresis
VAP 30h kontr	37	Hourly diuresis		0	200	205	75	65	160	1000	400	410	300	320	25	20	37	24
VAP 30h kontr	50	Hourly diuresis		0	22	200	600	320	740	1100	650	850	85	90	30	25	25	12
VAP 30h kontr	52	Hourly diuresis		0/75	250	750	760	500	325	400	320	460	20	40	160	90	75	85
VAP 30h kontr	53	Hourly diuresis		0/75	260	55	75	380	300	100	400	85			30	25	25	23
VAP 30h kontr	54	Hourly diuresis		0/0	90	180	95	40	30	100	240	380	200	65	50	85	60	60
VAP 30h kontr-kontr	51	Hourly diuresis		0	120	180	180	1150	1000	1100	500	1080	200	75	75	140	40	60
VAP 6h	18	Hourly diuresis										175	25	29	15	15	0	30
VAP 6h	19	Hourly diuresis										120	48	35	30	27	25	27
VAP 6h	20	Hourly diuresis										60	15	18	10	30	15	13
VAP 6h	21	Hourly diuresis										160	80	27	25	33	50	40
VAP 6h	22	Hourly diuresis										105	60	32	33	31	27	0
VAP 6h	24	Hourly diuresis										0	0	0	0	20	250	250
VAP 6h	45	Hourly diuresis										0	70	45	70	70	55	35
VAP 6h	46	Hourly diuresis										0	200	400	290	55	18	5
VAP 6h k	23	Hourly diuresis										40	45	32	29	53	28	25
VAP 6h k	39	Hourly diuresis										0	65	75	115	120	150	105
VAP 6h Prot	25	Hourly diuresis										0	14	0	25	10	11	14
VAP 6h Prot	26	Hourly diuresis										0	0	0	160	55	20	20
VAP 6h Prot	27	Hourly diuresis										0	0	0	0	0	0	0
VAP 6h Prot	41	Hourly diuresis										0	25	18	35	18	32	70
VAP 6h Prot	42	Hourly diuresis										0	15	14	10	13	15	20
VAP 6h Prot	43	Hourly diuresis										0	32	20	35	85	35	40
VAP 6h Prot	44	Hourly diuresis										0	95	240	280	40	22	20
VAP 6h Prot	47	Hourly diuresis										0	38	22	30	28	45	27
VAP 6h Prot k	40	Hourly diuresis										0	17	0	17	7	37	110
VAP 6h Prot k	48	Hourly diuresis										0	30	23	40	65	65	40
Group	Number	Variable	Baseline	0	3	6	9	12	15	18	21	24	25	26	27	28	29	Grupp		Group	Number	Variable	Baseline	0	3	6	9	12	15	18	21	24	25	26	27	28	29	Grupp		0-24 ml	-24	0-6
VAP 30h	12	Noradrenaline (ml/h)			5	5	5	5	5	5	5	5	5	5	5	0	0	VAP 30h		VAP 30h	12	Noradrenaline (ml/h)			5	5	5	5	5	5	5	5	5	5	5	0	0	VAP 30h		35	700	400
VAP 30h	13	Noradrenaline (ml/h)																VAP 30h		VAP 30h	13	Noradrenaline (ml/h)																VAP 30h		0	0	0
VAP 30h	17	Noradrenaline (ml/h)																VAP 30h		VAP 30h	17	Noradrenaline (ml/h)																VAP 30h		0	0	0
VAP 30h	30	Noradrenaline (ml/h)							5 ml/h	5 ml/h	5 ml/h	5 ml/h	5 ml/h	5 ml/h	5 ml/h	5 ml/h	5 ml/h	VAP 30h		VAP 30h	30	Noradrenaline (ml/h)							5 ml/h	5 ml/h	5 ml/h	5 ml/h	5 ml/h	5 ml/h	5 ml/h	5 ml/h	5 ml/h	VAP 30h		15	300	600
VAP 30h	38	Noradrenaline (ml/h)																VAP 30h		VAP 30h	38	Noradrenaline (ml/h)																VAP 30h		0	0	0
VAP 30h	49	Noradrenaline (ml/h)						5	5	5	5	5	10	10	10	10	10	VAP 30h		VAP 30h	49	Noradrenaline (ml/h)						5	5	5	5	5	10	10	10	10	10	VAP 30h		20	400	1100
VAP 30h kontr	36	Noradrenaline (ml/h)								5	5	5	5	5	5	5	5	VAP 30h kontr		VAP 30h kontr	36	Noradrenaline (ml/h)								5	5	5	5	5	5	5	5	VAP 30h kontr		10	200	600
VAP 30h kontr	37	Noradrenaline (ml/h)																VAP 30h kontr		VAP 30h kontr	37	Noradrenaline (ml/h)																VAP 30h kontr		0	0	0
VAP 30h kontr	50	Noradrenaline (ml/h)				5	5	5	5	5	5	10	10	10	10	10	10	VAP 30h kontr		VAP 30h kontr	50	Noradrenaline (ml/h)				5	5	5	5	5	5	10	10	10	10	10	10	VAP 30h kontr		30	600	1200
VAP 30h kontr	52	Noradrenaline (ml/h)																VAP 30h kontr		VAP 30h kontr	52	Noradrenaline (ml/h)																VAP 30h kontr		0	0	0
VAP 30h kontr	53	Noradrenaline (ml/h)																VAP 30h kontr		VAP 30h kontr	53	Noradrenaline (ml/h)																VAP 30h kontr		0	0	0
VAP 30h kontr	54	Noradrenaline (ml/h)				5	40	60	60	60	60	60	30	30	15	15	15	VAP 30h kontr		VAP 30h kontr	54	Noradrenaline (ml/h)				5	40	60	60	60	60	60	30	30	15	15	15	VAP 30h kontr		285	5700	3300
VAP 30h kontr-kontr	51	Noradrenaline (ml/h)																VAP 30h kontr-kontr		VAP 30h kontr-kontr	51	Noradrenaline (ml/h)																VAP 30h kontr-kontr
VAP 6h	18	Noradrenaline (ml/h)																VAP 6h		VAP 6h	18	Noradrenaline (ml/h)																VAP 6h
VAP 6h	19	Noradrenaline (ml/h)																VAP 6h		VAP 6h	19	Noradrenaline (ml/h)																VAP 6h
VAP 6h	20	Noradrenaline (ml/h)																VAP 6h		VAP 6h	20	Noradrenaline (ml/h)																VAP 6h
VAP 6h	21	Noradrenaline (ml/h)																VAP 6h		VAP 6h	21	Noradrenaline (ml/h)																VAP 6h
VAP 6h	22	Noradrenaline (ml/h)																VAP 6h		VAP 6h	22	Noradrenaline (ml/h)																VAP 6h
VAP 6h	24	Noradrenaline (ml/h)											40µg bol	40µg bol				VAP 6h		VAP 6h	24	Noradrenaline (ml/h)											40µg bol	40µg bol				VAP 6h
VAP 6h	45	Noradrenaline (ml/h)																VAP 6h		VAP 6h	45	Noradrenaline (ml/h)																VAP 6h
VAP 6h	46	Noradrenaline (ml/h)														5 ml/h	5 ml/h	VAP 6h		VAP 6h	46	Noradrenaline (ml/h)														5 ml/h	5 ml/h	VAP 6h
VAP 6h k	23	Noradrenaline (ml/h)																VAP 6h k		VAP 6h k	23	Noradrenaline (ml/h)																VAP 6h k
VAP 6h k	39	Noradrenaline (ml/h)																VAP 6h k		VAP 6h k	39	Noradrenaline (ml/h)																VAP 6h k
VAP 6h Prot	25	Noradrenaline (ml/h)																VAP 6h Prot		VAP 6h Prot	25	Noradrenaline (ml/h)																VAP 6h Prot
VAP 6h Prot	26	Noradrenaline (ml/h)																VAP 6h Prot		VAP 6h Prot	26	Noradrenaline (ml/h)																VAP 6h Prot
VAP 6h Prot	27	Noradrenaline (ml/h)																VAP 6h Prot		VAP 6h Prot	27	Noradrenaline (ml/h)																VAP 6h Prot
VAP 6h Prot	41	Noradrenaline (ml/h)												5ml/h				VAP 6h Prot		VAP 6h Prot	41	Noradrenaline (ml/h)												5ml/h				VAP 6h Prot
VAP 6h Prot	42	Noradrenaline (ml/h)																VAP 6h Prot		VAP 6h Prot	42	Noradrenaline (ml/h)																VAP 6h Prot
VAP 6h Prot	43	Noradrenaline (ml/h)																VAP 6h Prot		VAP 6h Prot	43	Noradrenaline (ml/h)																VAP 6h Prot
VAP 6h Prot	44	Noradrenaline (ml/h)														5 ml/h	5 ml/h	VAP 6h Prot		VAP 6h Prot	44	Noradrenaline (ml/h)														5 ml/h	5 ml/h	VAP 6h Prot
VAP 6h Prot	47	Noradrenaline (ml/h)																VAP 6h Prot		VAP 6h Prot	47	Noradrenaline (ml/h)																VAP 6h Prot
VAP 6h Prot k	40	Noradrenaline (ml/h)																VAP 6h Prot k		VAP 6h Prot k	40	Noradrenaline (ml/h)																VAP 6h Prot k
VAP 6h Prot k	48	Noradrenaline (ml/h)																VAP 6h Prot k		VAP 6h Prot k	48	Noradrenaline (ml/h)																VAP 6h Prot k
Group	Number	Variable	Baseline	0	3	6	9	12	15	18	21	24	25	26	27	28	29	30
VAP 30h	12	Fluid bolus (ml)		20	15
VAP 30h	13	Fluid bolus (ml)		20/kg
VAP 30h	17	Fluid bolus (ml)
VAP 30h	30	Fluid bolus (ml)		20 ml/kg
VAP 30h	38	Fluid bolus (ml)		20 ml/kg
VAP 30h	49	Fluid bolus (ml)		20 ml/kg
VAP 30h kontr	36	Fluid bolus (ml)		20 ml/kg
VAP 30h kontr	37	Fluid bolus (ml)		20 ml/kg
VAP 30h kontr	50	Fluid bolus (ml)		20 ml/kg
VAP 30h kontr	52	Fluid bolus (ml)		20 ml/kg
VAP 30h kontr	53	Fluid bolus (ml)		20 ml/kg
VAP 30h kontr	54	Fluid bolus (ml)		20 ml/kg			360
VAP 30h kontr-kontr	51	Fluid bolus (ml)		20 ml/kg
VAP 6h	18	Fluid bolus (ml)		20ml/kg
VAP 6h	19	Fluid bolus (ml)
VAP 6h	20	Fluid bolus (ml)		20
VAP 6h	21	Fluid bolus (ml)
VAP 6h	22	Fluid bolus (ml)		20
VAP 6h	24	Fluid bolus (ml)		20
VAP 6h	45	Fluid bolus (ml)		20 ml/kg
VAP 6h	46	Fluid bolus (ml)		20 ml/kg
VAP 6h k	23	Fluid bolus (ml)	10
VAP 6h k	39	Fluid bolus (ml)		20 ml/kg
VAP 6h Prot	25	Fluid bolus (ml)
VAP 6h Prot	26	Fluid bolus (ml)		20
VAP 6h Prot	27	Fluid bolus (ml)		20			10		10
VAP 6h Prot	41	Fluid bolus (ml)
VAP 6h Prot	42	Fluid bolus (ml)		20 ml/kg
VAP 6h Prot	43	Fluid bolus (ml)		20 ml/kg
VAP 6h Prot	44	Fluid bolus (ml)		20 ml/kg
VAP 6h Prot	47	Fluid bolus (ml)
VAP 6h Prot k	40	Fluid bolus (ml)		20 ml/kg
VAP 6h Prot k	48	Fluid bolus (ml)		20 ml/kg
Group	Number	Variable	Baseline	0	3	6	9	12	15	18	21	24	25	26	27	28	29	30
VAP 30h	12	B-Hb		88	107	100						88	86	88	91	89	94	95
VAP 30h	13	B-Hb		93	116	108						92	106	111	110	107	109	110
VAP 30h	17	B-Hb		93	109	105						97	97	94	95	103	103	105
VAP 30h	30	B-Hb		90	94	51						79	76	76	79	80	82	81
VAP 30h	38	B-Hb		91	94	88						81	84	89	88	88	90	92
VAP 30h	49	B-Hb		79	82	93						89	88	92	93	91	87	96
VAP 30h kontr	36	B-Hb		100	101	106						101	99	105	106	104	98	104
VAP 30h kontr	37	B-Hb		95	96	98						86	87	91	93	94	90	91
VAP 30h kontr	50	B-Hb		79	81	91						99	93	95	98	105	107	110
VAP 30h kontr	52	B-Hb		84	82	86						79	80	78	81	86	84	90
VAP 30h kontr	53	B-Hb		102	97	102						102	104	106	112	109	101	107
VAP 30h kontr	54	B-Hb		93	95	92						97	92	92	93	93	90	96
VAP 30h kontr-kontr	51	B-Hb		83	81	86						83	90	84	90	80	74	75
VAP 6h	18	B-Hb										96	98	102	102	101	101	99
VAP 6h	19	B-Hb										92	93	95	96	96	98	99
VAP 6h	20	B-Hb										89	87	90	93	93	94	94
VAP 6h	21	B-Hb										90	89	90	90	90	93	94
VAP 6h	22	B-Hb										97	96	98	99	99	102	102
VAP 6h	24	B-Hb										79	80	80	84	86	87	89
VAP 6h	45	B-Hb										86	87	89	95	96	99	100
VAP 6h	46	B-Hb										90	97	97	100	100	98	99
VAP 6h k	23	B-Hb										77	78	77	76	76	74	74
VAP 6h k	39	B-Hb										88	86	85	84	84	83	86
VAP 6h Prot	25	B-Hb										89	89	90	90	89	91	87
VAP 6h Prot	26	B-Hb										93	90	91	92	90	91	94
VAP 6h Prot	27	B-Hb										97	97	97	96	96	103	107
VAP 6h Prot	41	B-Hb										99	98	97	97	99	104	105
VAP 6h Prot	42	B-Hb										100	97	94	95	95	99	103
VAP 6h Prot	43	B-Hb										86	88	89	89	86	87	86
VAP 6h Prot	44	B-Hb										94	96	99	99	99	101	101
VAP 6h Prot	47	B-Hb										92	96	96	96	94	95	101
VAP 6h Prot k	40	B-Hb										89	88	89	90	90	89	92
VAP 6h Prot k	48	B-Hb										97	100	97	94	96	96	96
Group	Number	Variable	Baseline	0	3	6	9	12	15	18	21	24	25	26	27	28	29	30
VAP 30h	12	B-leukocytes		9.2	9	7.2						15.4	14.1	14.1	12.8	14.2	16.9	16.8
VAP 30h	13	B-leukocytes		9.9	7.4	7.4						9.2	10.7	10.6	11.7	11.8	13.4	13.4
VAP 30h	17	B-leukocytes		9.4	18.1	16.3						14.8	15	15.2	14.4	29.5	34	32.5
VAP 30h	30	B-leukocytes		20	21.8	14.5						13.2	16.3	15.3	14	14.5	14.8	13.7
VAP 30h	38	B-leukocytes		10	16	14.4						11.8	12.9	14.9	13.4	23.2	24.3	24.5
VAP 30h	49	B-leukocytes		22.3	26	21.9						25.9	26.7	26.4	29.8	32.2	38.9	39.8
VAP 30h kontr	36	B-leukocytes		13	14.2	17.5						16.7	13	12.6	12.3	14	14.8	15.5
VAP 30h kontr	37	B-leukocytes		22	24.6	27.9						25.1	23.1	23.6	28.6	29.2	33.5	32.3
VAP 30h kontr	50	B-leukocytes		20.6	20.3	19.4						15	14.5	14.7	16	19	19.1	21
VAP 30h kontr	52	B-leukocytes		7	9.7	12.1						8.8	12.1	10.8	12.4	14	9.2	11.7
VAP 30h kontr	53	B-leukocytes		12	16.7	19.6						20.8	18.6	20.2	19.1	23.8	22.5	21.7
VAP 30h kontr	54	B-leukocytes		19.6	25.5	26						27.4	25.5	20.7	17.8	16.6	17.3	22.5
VAP 30h kontr-kontr	51	B-leukocytes		15.3	18.3	17.1						16.6	14.9	15	17	15.9	15.7	15.8
VAP 6h	18	B-leukocytes										10.8	12.7	13.1	12	12.2	15	16.3
VAP 6h	19	B-leukocytes										19.6	30.8	31	27.7	27.2	30.3	32.5
VAP 6h	20	B-leukocytes										10.9	8.5	12.5	11.3	10	9.5	10.1
VAP 6h	21	B-leukocytes										21.4	10.4	22.8	17.3	17.8	18.5	19.8
VAP 6h	22	B-leukocytes										12.3	7.4	12.2	14	12.6	10.8	12.5
VAP 6h	24	B-leukocytes										21	18.2	20.9	16.4	17.4	19.6	21
VAP 6h	45	B-leukocytes										11.2	6	10.9	10.7	12.8	13.1	16.5
VAP 6h	46	B-leukocytes										7.9	11.4	9.9	12.5	11	10.5	12.3
VAP 6h k	23	B-leukocytes										13.2	9.4	11.7	15.8	15.3	16.4	16.9
VAP 6h k	39	B-leukocytes										25.1	18.3	24.8	26.3	26.7	27.1	27.2
VAP 6h Prot	25	B-leukocytes										13	9.1	15.1	14.2	12.3	12.6	13.7
VAP 6h Prot	26	B-leukocytes										20	16.3	13.9	15.5	16.1	15.5	17.4
VAP 6h Prot	27	B-leukocytes										13.3	10.3	12.4	13.2	14.5	12.2	9
VAP 6h Prot	41	B-leukocytes										13.8	12.3	11.2	13.8	13.7	14.2	14
VAP 6h Prot	42	B-leukocytes										20.3	16.9	15.4	16	16.6	16.8	18.4
VAP 6h Prot	43	B-leukocytes										18.4	17.5	21.9	24.8	23.5	24.8	25.2
VAP 6h Prot	44	B-leukocytes										15.5	14.8	12.1	11.7	13.7	12.4	14.2
VAP 6h Prot	47	B-leukocytes										10.6	8.5	11.5	15.4	15.1	14.6	14.9
VAP 6h Prot k	40	B-leukocytes										10.8	12.5	11.5	16.4	15.8	14.3	14.9
VAP 6h Prot k	48	B-leukocytes										23	21.6	22.5	24.1	24.1	23.9	23.4
Group	Number	Variable	Baseline	0	3	6	9	12	15	18	21	24	25	26	27	28	29	30
VAP 30h	12	B-trombocytes		245	36	217						150	139	129	128	118	123	125
VAP 30h	13	B-trombocytes		189	119	75						40	47	44	45	50	49	40
VAP 30h	17	B-trombocytes		485	460	439						256	265	265	272	297	294	300
VAP 30h	30	B-trombocytes		351	313	266						162	144	149	153	160	168	165
VAP 30h	38	B-trombocytes		404	292	286						224	213	217	220	219	219	232
VAP 30h	49	B-trombocytes		634	623	582						421	382	388	381	364	362	336
VAP 30h kontr	36	B-trombocytes		342	332	344						189	188	187	195	190	185	193
VAP 30h kontr	37	B-trombocytes		367	410	414						263	230	232	237	271	259	265
VAP 30h kontr	50	B-trombocytes		304	582	581						345	322	304	295	286	266	260
VAP 30h kontr	52	B-trombocytes		223	253	247						153	142	138	149	165	165	214
VAP 30h kontr	53	B-trombocytes		394	362	385						291	256	259	272	261	247	265
VAP 30h kontr	54	B-trombocytes		307	319	292						68	67	59	48	44	34	30
VAP 30h kontr-kontr	51	B-trombocytes		144	144	143						162	163	159	172	147	143	128
VAP 6h	18	B-trombocytes										320	320	307	302	304	302	288
VAP 6h	19	B-trombocytes										447	495	452	456	453	441	434
VAP 6h	20	B-trombocytes										92	285	264	269	241	241	226
VAP 6h	21	B-trombocytes										487	483	458	441	435	440	439
VAP 6h	22	B-trombocytes										339	311	311	289	282	280	277
VAP 6h	24	B-trombocytes										746	740	733	757	782	767	804
VAP 6h	45	B-trombocytes										315	325	302	334	320	344	336
VAP 6h	46	B-trombocytes										273	292	272	271	245	234	239
VAP 6h k	23	B-trombocytes										312	295	299	281	270	258	255
VAP 6h k	39	B-trombocytes										474	464	456	431	402	393	418
VAP 6h Prot	25	B-trombocytes										422	400	386	345	337	319	304
VAP 6h Prot	26	B-trombocytes										453	455	465	447	438	426	423
VAP 6h Prot	27	B-trombocytes										447	476	466	451	413	432	407
VAP 6h Prot	41	B-trombocytes										327	313	308	303	319	347	338
VAP 6h Prot	42	B-trombocytes										387	378	341	340	320	328	334
VAP 6h Prot	43	B-trombocytes										491	491	463	449	435	428	390
VAP 6h Prot	44	B-trombocytes										267	293	270	255	236	221	225
VAP 6h Prot	47	B-trombocytes										214	255	252	248	224	224	240
VAP 6h Prot k	40	B-trombocytes										314	383	360	368	361	337	371
VAP 6h Prot k	48	B-trombocytes										399	453	401	385	366	356	343
Group	Number	Variable	Baseline	0	3	6	9	12	15	18	21	24	25	26	27	28	29	30
VAP 30h	12	B-neutrophils		0.6	1.6	1.1						3.1	2.7	2.7	3.2	4.2	6.3	6.2
VAP 30h	13	B-neutrophils		5.2	4.3	3.9						3	4.2	5	8	8.5	9.1	9.2
VAP 30h	17	B-neutrophils		3.5	12.9	9						6.9	7.1	7.1	6.2	20.7	26.1	25.4
VAP 30h	30	B-neutrophils		11.2	14.7	7						4.9	7.3	7.3	7.6	9.3	9.5	8.4
VAP 30h	38	B-neutrophils		4	10.1	8.1						4.2	5.5	8.2	7.4	16.7	18.3	18.1
VAP 30h	49	B-neutrophils		12.7	16.9	17.9						9.4	10.1	11.2	14.5	16.9	24.5	27.5
VAP 30h kontr	36	B-neutrophils		6.7	6.5	9						8.2	6.8	7.4	8	10.8	10.7	11.2
VAP 30h kontr	37	B-neutrophils		14.6	15	17.6						14.1	13.3	14.8	21.6	22.7	26	25.4
VAP 30h kontr	50	B-neutrophils		11.8	10.8	8.9						4.2	4.5	5	7.1	9.2	10.5	12.4
VAP 30h kontr	52	B-neutrophils		0.7	0.9	1.1						0.2	3	3.7	7.4	8.6	5	7.6
VAP 30h kontr	53	B-neutrophils		5.4	8	10.2						9.7	8.3	9.8	9.8	16.7	16.4	16
VAP 30h kontr	54	B-neutrophils		8.3	10.8	19.1						21.5	18.8	14.5	12.2	11.5	14.6	16.8
VAP 30h kontr-kontr	51	B-neutrophils		7.9	9.7	8.7						8.8	7.2	8.3	10.6	9.2	9.7	9.8
VAP 6h	18	B-neutrophils										6.3	6.7	8.5	7.4	8.1	9.6	11.1
VAP 6h	19	B-neutrophils										9.7	20.5	21	18.2	18.2	21.1	23.9
VAP 6h	20	B-neutrophils										4.3	2.4	5.7	4.7	4.2	3.6	4.6
VAP 6h	21	B-neutrophils										13	5.4	14.2	10.2	11.3	12.2	13.1
VAP 6h	22	B-neutrophils										5.1	2.4	6.5	8.5	8	6.4	7.7
VAP 6h	24	B-neutrophils										8.6	5.8	9.4	7.8	9.5	11	10.9
VAP 6h	45	B-neutrophils										6.2	2	5.9	6.6	6.5	9	10.4
VAP 6h	46	B-neutrophils										2.6	4.7	4.1	4.9	5.4	6.1	6.3
VAP 6h k	23	B-neutrophils										7	4.9	6.3	9.5	9	10.4	10.9
VAP 6h k	39	B-neutrophils
VAP 6h Prot	25	B-neutrophils										7.3	4.6	9.5	8.1	5.8	5.8	6.8
VAP 6h Prot	26	B-neutrophils										9.6	6.4	3.7	4.4	4.6	4.5	5.4
VAP 6h Prot	27	B-neutrophils										4.5	3.4	4.7	5.9	8.1	6.1	3.9
VAP 6h Prot	41	B-neutrophils										6.1	5.1	3.5	5.5	6.8	7.8	7.8
VAP 6h Prot	42	B-neutrophils										12.2	8.1	8	10.3	10.5	11.4	11.2
VAP 6h Prot	43	B-neutrophils										14.3	13.6	16.5	18.9	17.9	19	18.9
VAP 6h Prot	44	B-neutrophils										9.4	7	5.6	4.2	5.4	5.3	6.3
VAP 6h Prot	47	B-neutrophils										5.1	2.8	4.7	7.7	7.8	8.1	9.1
VAP 6h Prot k	40	B-neutrophils										4.8	6.6	5.8	8.6	8.3	7.1	7.2
VAP 6h Prot k	48	B-neutrophils										14.4	12.1	11.8	13.2	13	12.4	11.6
Group	Number	Variable	Local	W	D	W/D
VAP 30h	12	W/D	Left up	7.47	0.87	8.58621
VAP 30h	13	W/D	Left up	15.92	3.28	4.85366
VAP 30h	17	W/D	Left up	3.64	0.56	6.5
VAP 30h	30	W/D	Left up	14.5	5.5	2.63636
VAP 30h	38	W/D	Left up	13.2	7	1.88571
VAP 30h	49	W/D	Left up	6.2	2.9	2.13793
VAP 30h kontr	36	W/D	Left up	7.4	3.5	2.11429
VAP 30h kontr	37	W/D	Left up	5.3	3.1	1.70968
VAP 30h kontr	50	W/D	Left up	8.3	3.3	2.51515
VAP 30h kontr	52	W/D	Left up	6.8	3	2.26667
VAP 30h kontr	53	W/D	Left up	11.7	4.4	2.65909
VAP 30h kontr	54	W/D	Left up	7	2.6	2.69231
VAP 30h kontr-kontr	51	W/D	Left up	11	4.7	2.34043
VAP 30h	12	W/D	Left middle	3.39	0.44	7.70455
VAP 30h	13	W/D	Left middle	13.26	2.45	5.41224
VAP 30h	17	W/D	Left middle	6.69	1.12	5.97321
VAP 30h	30	W/D	Left middle	21.7	10.7	2.02804
VAP 30h	38	W/D	Left middle	13.3	7.1	1.87324
VAP 30h	49	W/D	Left middle	8.6	3.4	2.52941
VAP 30h kontr	36	W/D	Left middle	14	8	1.75
VAP 30h kontr	37	W/D	Left middle	8.5	4.1	2.07317
VAP 30h kontr	50	W/D	Left middle	10	4	2.5
VAP 30h kontr	52	W/D	Left middle	39.9	14.6	2.73288
VAP 30h kontr	53	W/D	Left middle	11.5	4.9	2.34694
VAP 30h kontr	54	W/D	Left middle	14.8	7.4	2
VAP 30h kontr-kontr	51	W/D	Left middle	12.1	5	2.42
VAP 30h	12	W/D	Left down	3.88	0.5	7.76
VAP 30h	13	W/D	Left down	18.97	3.61	5.25485
VAP 30h	17	W/D	Left down	9.27	1.6	5.79375
VAP 30h	30	W/D	Left down	20.8	10.8	1.92593
VAP 30h	38	W/D	Left down	13.2	8.3	1.59036
VAP 30h	49	W/D	Left down	27.3	22	1.24091
VAP 30h kontr	36	W/D	Left down	15.4	9.1	1.69231
VAP 30h kontr	37	W/D	Left down	11	7.1	1.5493
VAP 30h kontr	50	W/D	Left down	46.2	33.1	1.39577
VAP 30h kontr	52	W/D	Left down	92.3	52.6	1.75475
VAP 30h kontr	53	W/D	Left down	24.8	13.7	1.81022
VAP 30h kontr	54	W/D	Left down	50.7	39.2	1.29337
VAP 30h kontr-kontr	51	W/D	Left down	47.1	35.9	1.31198
VAP 30h	12	W/D	Right up	5.08	0.76	6.68421
VAP 30h	13	W/D	Right up	9.96	1.55	6.42581
VAP 30h	17	W/D	Right up	30.61	11.74	2.60733
VAP 30h	30	W/D	Right up	21.5	11.2	1.91964
VAP 30h	38	W/D	Right up	8.4	3.9	2.15385
VAP 30h	49	W/D	Right up	10.9	4.1	2.65854
VAP 30h kontr	36	W/D	Right up	6.5	3.3	1.9697
VAP 30h kontr	37	W/D	Right up	10.6	7.7	1.37662
VAP 30h kontr	50	W/D	Right up	7.5	3.3	2.27273
VAP 30h kontr	52	W/D	Right up	6.3	2.8	2.25
VAP 30h kontr	53	W/D	Right up	5.8	2.5	2.32
VAP 30h kontr	54	W/D	Right up	6.3	2.8	2.25
VAP 30h kontr-kontr	51	W/D	Right up	4.4	2.5	1.76
VAP 30h	12	W/D	Right middle	22.72	3.68	6.17391
VAP 30h	13	W/D	Right middle	7.72	1.3	5.93846
VAP 30h	17	W/D	Right middle	3.39	0.57	5.94737
VAP 30h	30	W/D	Right middle	13.4	5.2	2.57692
VAP 30h	38	W/D	Right middle	10.2	5.3	1.92453
VAP 30h	49	W/D	Right middle	7.8	3.4	2.29412
VAP 30h kontr	36	W/D	Right middle	9.8	4.2	2.33333
VAP 30h kontr	37	W/D	Right middle	14.5	9.1	1.59341
VAP 30h kontr	50	W/D	Right middle	11.3	4.3	2.62791
VAP 30h kontr	52	W/D	Right middle	9.5	3.6	2.63889
VAP 30h kontr	53	W/D	Right middle	12.3	5.4	2.27778
VAP 30h kontr	54	W/D	Right middle	42.8	29.1	1.47079
VAP 30h kontr-kontr	51	W/D	Right middle	5.6	2.9	1.93103
VAP 30h	12	W/D	Right down	10.97	1.5	7.31333
VAP 30h	13	W/D	Right down	14.18	2.77	5.11913
VAP 30h	17	W/D	Right down	2.11	0.36	5.86111
VAP 30h	30	W/D	Right down	18.7	6.8	2.75
VAP 30h	38	W/D	Right down	18	12.5	1.44
VAP 30h	49	W/D	Right down	42.3	27.2	1.55515
VAP 30h kontr	36	W/D	Right down	17.6	11.4	1.54386
VAP 30h kontr	37	W/D	Right down	11.5	8.7	1.32184
VAP 30h kontr	50	W/D	Right down	23.7	9.3	2.54839
VAP 30h kontr	52	W/D	Right down	48.2	25.4	1.89764
VAP 30h kontr	53	W/D	Right down	52.3	31.4	1.66561
VAP 30h kontr	54	W/D	Right down	22.4	16.1	1.3913
VAP 30h kontr-kontr	51	W/D	Right down	11.2	6.5	1.72308
VAP 6h	18	Lungor W/D (g)	Left up	6.67	1.2	5.55833
VAP 6h	19	Lungor W/D (g)	Left up	4.7	0.8	5.875
VAP 6h	20	Lungor W/D (g)	Left up	26.4	8.8	3
VAP 6h	21	Lungor W/D (g)	Left up	9.1	4.2	2.16667
VAP 6h	22	Lungor W/D (g)	Left up	6.3	1.3	4.84615
VAP 6h	24	Lungor W/D (g)	Left up	9.5	4.3	2.2093
VAP 6h	45	Lungor W/D (g)	Left up	18.4	11.9	1.54622
VAP 6h	46	Lungor W/D (g)	Left up	12.7	7.2	1.76389
VAP 6h k	23	Lungor W/D (g)	Left up	6.94	3.4	2.04118
VAP 6h k	39	Lungor W/D (g)	Left up	8.2	4.5	1.82222
VAP 6h Prot	25	Lungor W/D (g)	Left up	9.2	4.9	1.87755
VAP 6h Prot	26	Lungor W/D (g)	Left up	35.1	22.6	1.5531
VAP 6h Prot	27	Lungor W/D (g)	Left up	14.2	6.3	2.25397
VAP 6h Prot	41	Lungor W/D (g)	Left up	10.3	5.3	1.9434
VAP 6h Prot	42	Lungor W/D (g)	Left up	11.3	7.1	1.59155
VAP 6h Prot	43	Lungor W/D (g)	Left up	8.3	2.8	2.96429
VAP 6h Prot	44	Lungor W/D (g)	Left up	16.5	8.4	1.96429
VAP 6h Prot	47	Lungor W/D (g)	Left up	8.4	3	2.8
VAP 6h Prot k	40	Lungor W/D (g)	Left up	15.6	9.2	1.69565
VAP 6h Prot k	48	Lungor W/D (g)	Left up	11.6	3.9	2.97436
VAP 6h Prot k	18	Lungor W/D (g)	Left middle	8.3	1.4	5.92857
VAP 6h	19	Lungor W/D (g)	Left middle	18.1	5.3	3.41509
VAP 6h	20	Lungor W/D (g)	Left middle	11.7	2.7	4.33333
VAP 6h	21	Lungor W/D (g)	Left middle	65.9	37.8	1.74339
VAP 6h	22	Lungor W/D (g)	Left middle	10	2.2	4.54545
VAP 6h	24	Lungor W/D (g)	Left middle	39	23.3	1.67382
VAP 6h	45	Lungor W/D (g)	Left middle	25.9	17.4	1.48851
VAP 6h	46	Lungor W/D (g)	Left middle	7	2.9	2.41379
VAP 6h k	23	Lungor W/D (g)	Left middle	24.5	15.2	1.61184
VAP 6h k	39	Lungor W/D (g)	Left middle	10.3	5.6	1.83929
VAP 6h Prot	25	Lungor W/D (g)	Left middle	9.4	4.6	2.04348
VAP 6h Prot	26	Lungor W/D (g)	Left middle	65.5	47.4	1.38186
VAP 6h Prot	27	Lungor W/D (g)	Left middle	13.7	6.7	2.04478
VAP 6h Prot	41	Lungor W/D (g)	Left middle	11.2	5.5	2.03636
VAP 6h Prot	42	Lungor W/D (g)	Left middle	13.4	7.1	1.88732
VAP 6h Prot	43	Lungor W/D (g)	Left middle	9.9	4.3	2.30233
VAP 6h Prot	44	Lungor W/D (g)	Left middle	10.9	4.5	2.42222
VAP 6h Prot	47	Lungor W/D (g)	Left middle	7.8	3.3	2.36364
VAP 6h Prot k	40	Lungor W/D (g)	Left middle	10	6.3	1.5873
VAP 6h Prot k	48	Lungor W/D (g)	Left middle	9.6	3.6	2.66667
VAP 6h	18	Lungor W/D (g)	Left down	15.8	4.4	3.59091
VAP 6h	19	Lungor W/D (g)	Left down	17.5	4.4	3.97727
VAP 6h	20	Lungor W/D (g)	Left down	43.4	15.8	2.74684
VAP 6h	21	Lungor W/D (g)	Left down	7.5	3.4	2.20588
VAP 6h	22	Lungor W/D (g)	Left down	20.3	8	2.5375
VAP 6h	24	Lungor W/D (g)	Left down	13	6.9	1.88406
VAP 6h	45	Lungor W/D (g)	Left down	51.1	41.2	1.24029
VAP 6h	46	Lungor W/D (g)	Left down	61.9	49.9	1.24048
VAP 6h k	23	Lungor W/D (g)	Left down	20	7.9	2.53165
VAP 6h k	39	Lungor W/D (g)	Left down	18.4	13	1.41538
VAP 6h Prot	25	Lungor W/D (g)	Left down	37.4	25.1	1.49004
VAP 6h Prot	26	Lungor W/D (g)	Left down	78.7	45.1	1.74501
VAP 6h Prot	27	Lungor W/D (g)	Left down	87	68.4	1.27193
VAP 6h Prot	41	Lungor W/D (g)	Left down	40.9	28.2	1.45035
VAP 6h Prot	42	Lungor W/D (g)	Left down	52	32	1.625
VAP 6h Prot	43	Lungor W/D (g)	Left down	42.1	31.2	1.34936
VAP 6h Prot	44	Lungor W/D (g)	Left down	56.8	43.1	1.31787
VAP 6h Prot	47	Lungor W/D (g)	Left down	42.6	25.2	1.69048
VAP 6h Prot k	40	Lungor W/D (g)	Left down	28	21.6	1.2963
VAP 6h Prot k	48	Lungor W/D (g)	Left down	40.1	24.7	1.62348
VAP 6h	18	Lungor W/D (g)	Right up	5	0.8	6.25
VAP 6h	19	Lungor W/D (g)	Right up	6.2	1	6.2
VAP 6h	20	Lungor W/D (g)	Right up	12.1	2.5	4.84
VAP 6h	21	Lungor W/D (g)	Right up	4.7	0.8	5.875
VAP 6h	22	Lungor W/D (g)	Right up	7.6	1.3	5.84615
VAP 6h	24	Lungor W/D (g)	Right up	10.4	4.2	2.47619
VAP 6h	45	Lungor W/D (g)	Right up	12.1	7	1.72857
VAP 6h	46	Lungor W/D (g)	Right up	9.6	4.3	2.23256
VAP 6h k	23	Lungor W/D (g)	Right up	7.8	3.9	2
VAP 6h k	39	Lungor W/D (g)	Right up	7.6	3.6	2.11111
VAP 6h Prot	25	Lungor W/D (g)	Right up	20.8	11.6	1.7931
VAP 6h Prot	26	Lungor W/D (g)	Right up	22.4	12.6	1.77778
VAP 6h Prot	27	Lungor W/D (g)	Right up	15.8	6.9	2.28986
VAP 6h Prot	41	Lungor W/D (g)	Right up	7	2.9	2.41379
VAP 6h Prot	42	Lungor W/D (g)	Right up	9.7	4.1	2.36585
VAP 6h Prot	43	Lungor W/D (g)	Right up	5.4	2	2.7
VAP 6h Prot	44	Lungor W/D (g)	Right up	8.1	3.1	2.6129
VAP 6h Prot	47	Lungor W/D (g)	Right up	4.3	2	2.15
VAP 6h Prot k	40	Lungor W/D (g)	Right up	8.4	4.9	1.71429
VAP 6h Prot k	48	Lungor W/D (g)	Right up	6.5	2.9	2.24138
VAP 6h	18	Lungor W/D (g)	Right middle	10	1.9	5.26316
VAP 6h	19	Lungor W/D (g)	Right middle	3.2	0.5	6.4
VAP 6h	20	Lungor W/D (g)	Right middle	3.3	0.6	5.5
VAP 6h	21	Lungor W/D (g)	Right middle	13.8	4	3.45
VAP 6h	22	Lungor W/D (g)	Right middle	10.7	1.9	5.63158
VAP 6h	24	Lungor W/D (g)	Right middle	11.5	5.3	2.16981
VAP 6h	45	Lungor W/D (g)	Right middle	14.5	8.3	1.74699
VAP 6h	46	Lungor W/D (g)	Right middle	13	7.1	1.83099
VAP 6h k	23	Lungor W/D (g)	Right middle	12.7	7.9	1.60759
VAP 6h k	39	Lungor W/D (g)	Right middle	11.7	6.9	1.69565
VAP 6h Prot	25	Lungor W/D (g)	Right middle	62.4	41.5	1.50361
VAP 6h Prot	26	Lungor W/D (g)	Right middle	14.6	8.1	1.80247
VAP 6h Prot	27	Lungor W/D (g)	Right middle	17.5	7.2	2.43056
VAP 6h Prot	41	Lungor W/D (g)	Right middle	13.9	5.6	2.48214
VAP 6h Prot	42	Lungor W/D (g)	Right middle	10.8	5.5	1.96364
VAP 6h Prot	43	Lungor W/D (g)	Right middle	10.6	4.8	2.20833
VAP 6h Prot	44	Lungor W/D (g)	Right middle	12.1	5.6	2.16071
VAP 6h Prot	47	Lungor W/D (g)	Right middle	10.6	3.8	2.78947
VAP 6h Prot k	40	Lungor W/D (g)	Right middle	11.7	7	1.67143
VAP 6h Prot k	48	Lungor W/D (g)	Right middle	11.5	5.6	2.05357
VAP 6h	18	Lungor W/D (g)	Right down	4.1	0.7	5.85714
VAP 6h	19	Lungor W/D (g)	Right down	5.1	0.9	5.66667
VAP 6h	20	Lungor W/D (g)	Right down	11.4	2.6	4.38462			15	18	21	24	25	26	27	28	29	30
VAP 6h	21	Lungor W/D (g)	Right down	53.2	25.6	2.07812			28.6	28.6	28.6	28.6	28.6	28.6	28.6	28.6	28.6	28.6
VAP 6h	22	Lungor W/D (g)	Right down	80.6	34.1	2.36364			24.4	24.4	24.4	24.4	24.4	24.4	24.4	24.4	24.4	24.4
VAP 6h	24	Lungor W/D (g)	Right down	52.8	37.7	1.40053			25.1	25.1	25.1	25.1	25.1	25.1	25.1	25.1	25.1	25.1
VAP 6h	45	Lungor W/D (g)	Right down	72.4	53.2	1.3609			23.8	23.8	23.8	23.8	23.8	23.8	23.8	23.8	23.8	23.8
VAP 6h	46	Lungor W/D (g)	Right down	54.7	40.3	1.35732			28.5	28.5	28.5	28.5	28.5	28.5	28.5	28.5	28.5	28.5
VAP 6h k	23	Lungor W/D (g)	Right down	23.8	16.9	1.40828			24	24	24	24	24	24	24	24	24	24
VAP 6h k	39	Lungor W/D (g)	Right down	16.6	9.1	1.82418			25.6	25.6	25.6	25.6	25.6	25.6	25.6	25.6	25.6	25.6
VAP 6h Prot	25	Lungor W/D (g)	Right down	9	4.8	1.875			24.7	24.7	24.7	24.7	24.7	24.7	24.7	24.7	24.7	24.7
VAP 6h Prot	26	Lungor W/D (g)	Right down	7.7	3.8	2.02632			25.3	25.3	25.3	25.3	25.3	25.3	25.3	25.3	25.3	25.3
VAP 6h Prot	27	Lungor W/D (g)	Right down	72.1	51.1	1.41096			25	25	25	25	25	25	25	25	25	25
VAP 6h Prot	41	Lungor W/D (g)	Right down	16.7	8.4	1.9881			26.6	26.6	26.6	26.6	26.6	26.6	26.6	26.6	26.6	26.6
VAP 6h Prot	42	Lungor W/D (g)	Right down	13.2	5.4	2.44444			24	24	24	24	24	24	24	24	24	24
VAP 6h Prot	43	Lungor W/D (g)	Right down	40	31.1	1.28617			27.4	27.4	27.4	27.4	27.4	27.4	27.4	27.4	27.4	27.4
VAP 6h Prot	44	Lungor W/D (g)	Right down	36.2	28	1.29286
VAP 6h Prot	47	Lungor W/D (g)	Right down	29.9	16.9	1.76923
VAP 6h Prot k	40	Lungor W/D (g)	Right down	12.1	6.1	1.98361
VAP 6h Prot k	48	Lungor W/D (g)	Right down	22.7	13.3	1.70677
Group	Number	Variable	Baseline	0	3	6	9	12
VAP 30h	12	weight (kg)	28.6	28.6	28.6	28.6	28.6	28.6
VAP 30h	13	weight (kg)	24.4	24.4	24.4	24.4	24.4	24.4
VAP 30h	17	weight (kg)	25.1	25.1	25.1	25.1	25.1	25.1
VAP 30h	30	weight (kg)	23.8	23.8	23.8	23.8	23.8	23.8
VAP 30h	38	weight (kg)	28.5	28.5	28.5	28.5	28.5	28.5
VAP 30h	49	weight (kg)	24	24	24	24	24	24
VAP 30h kontr	36	weight (kg)	25.6	25.6	25.6	25.6	25.6	25.6
VAP 30h kontr	37	weight (kg)	24.7	24.7	24.7	24.7	24.7	24.7
VAP 30h kontr	50	weight (kg)	25.3	25.3	25.3	25.3	25.3	25.3
VAP 30h kontr	52	weight (kg)	25	25	25	25	25	25
VAP 30h kontr	53	weight (kg)	26.6	26.6	26.6	26.6	26.6	26.6
VAP 30h kontr	54	weight (kg)	24	24	24	24	24	24
VAP 30h kontr-kontr	51	weight (kg)	27.4	27.4	27.4	27.4	27.4	27.4
VAP 6h	18	weight (kg)	25.8
VAP 6h	19	weight (kg)	25.7
VAP 6h	20	weight (kg)	24.8
VAP 6h	21	weight (kg)	25.4
VAP 6h	22	weight (kg)	23.3
VAP 6h	24	weight (kg)	27
VAP 6h	45	weight (kg)	24.2
VAP 6h	46	weight (kg)	21.8
VAP 6h k	23	weight (kg)	27.7
VAP 6h k	39	weight (kg)	20
VAP 6h Prot	25	weight (kg)	19.8
VAP 6h Prot	26	weight (kg)	23.8
VAP 6h Prot	27	weight (kg)	26
VAP 6h Prot	41	weight (kg)	25.2
VAP 6h Prot	42	weight (kg)	25.9
VAP 6h Prot	43	weight (kg)	24.2
VAP 6h Prot	44	weight (kg)	27.9
VAP 6h Prot	47	weight (kg)	25.6
VAP 6h Prot k	40	weight (kg)	22.7
VAP 6h Prot k	48	weight (kg)	19.1

## Sheet: Urinary nitrate 30+6h
Nr	Grupp	Provtyp	-24h	0h	3h	6h			Nr	Grupp	Provtyp	0h	24h	27h	30h
40	VAP Prot 6h k	Urinary nitrate		2400	2420	3580			51	VAP 30 k k	Urinary nitrate	4820	840	2260	2000
48	VAP Prot 6h k	Urinary nitrate		4820	4260	4020			36	VAP 30 k	Urinary nitrate	2420	1500	2060	680
25	VAP Prot 6h	Urinary nitrate		4240	4160	3980			37	VAP 30 k	Urinary nitrate	3180	260	260	2560
26	VAP Prot 6h	Urinary nitrate		x	4220	4480			50	VAP 30 k	Urinary nitrate	3980	440	1140	1420
27	VAP Prot 6h	Urinary nitrate		4180	2580	2640			52	VAP 30 k	Urinary nitrate	2700	560	900	1100
41	VAP Prot 6h	Urinary nitrate		4400	4640	körd			53	VAP 30 k	Urinary nitrate	3020	640	640	2700
42	VAP Prot 6h	Urinary nitrate		körd	2140	3120			54	VAP 30 k	Urinary nitrate	4860	1240	1260	1360
43	VAP Prot 6h	Urinary nitrate		560	1520	1620			12	VAP 30 Etx	Urinary nitrate	2640	280	360	460
44	VAP Prot 6h	Urinary nitrate		4760	1000	2360			13	VAP 30 Etx	Urinary nitrate	4680	1220	1240	1560
47	VAP Prot 6h	Urinary nitrate		4560	4540	3240			17	VAP 30 Etx	Urinary nitrate	980	440	340	200
23	VAP 6h k	Urinary nitrate		3820	4040	4360			30	VAP 30 Etx	Urinary nitrate	3900	500	1280	1600
39	VAP 6h k	Urinary nitrate		3480	1800	3160			38	VAP 30 Etx	Urinary nitrate	4240	1180	körd	körd
18	VAP 6h	Urinary nitrate		3560	3960	4280			49	VAP 30 Etx	Urinary nitrate	1880	220	420	480
19	VAP 6h	Urinary nitrate		3520	3400	3340			L13		Urinary nitrate	x	x	x	x
20	VAP 6h	Urinary nitrate		4400	4820	5460			L14		Urinary nitrate	x	x	x	x
21	VAP 6h	Urinary nitrate		1680	2000	1500			L15		Urinary nitrate	x	x	x	x
22	VAP 6h	Urinary nitrate		1860	3840	4060			40	VAP Prot 6h k	Urinary nitrate		2400	2420	3580
24	VAP 6h	Urinary nitrate		4420		2240			48	VAP Prot 6h k	Urinary nitrate		4820	4260	4020
45	VAP 6h	Urinary nitrate		körd	körd	2200			25	VAP Prot 6h	Urinary nitrate		4240	4160	3980
46	VAP 6h	Urinary nitrate		1940	320	560			26	VAP Prot 6h	Urinary nitrate		x	4220	4480
51	VAP 30 k k	Urinary nitrate	4820	840	2260	2000			27	VAP Prot 6h	Urinary nitrate		4180	2580	2640
36	VAP 30 k	Urinary nitrate	2420	1500	2060	680			41	VAP Prot 6h	Urinary nitrate		4400	4640	körd
37	VAP 30 k	Urinary nitrate	3180	260	260	2560			42	VAP Prot 6h	Urinary nitrate		körd	2140	3120
50	VAP 30 k	Urinary nitrate	3980	440	1140	1420			43	VAP Prot 6h	Urinary nitrate		560	1520	1620
52	VAP 30 k	Urinary nitrate	2700	560	900	1100			44	VAP Prot 6h	Urinary nitrate		4760	1000	2360
53	VAP 30 k	Urinary nitrate	3020	640	640	2700			47	VAP Prot 6h	Urinary nitrate		4560	4540	3240
54	VAP 30 k	Urinary nitrate	4860	1240	1260	1360			23	VAP 6h k	Urinary nitrate		3820	4040	4360
12	VAP 30 Etx	Urinary nitrate	2640	280	360	460			39	VAP 6h k	Urinary nitrate		3480	1800	3160
13	VAP 30 Etx	Urinary nitrate	4680	1220	1240	1560			18	VAP 6h	Urinary nitrate		3560	3960	4280
17	VAP 30 Etx	Urinary nitrate	980	440	340	200			19	VAP 6h	Urinary nitrate		3520	3400	3340
30	VAP 30 Etx	Urinary nitrate	3900	500	1280	1600			20	VAP 6h	Urinary nitrate		4400	4820	5460
38	VAP 30 Etx	Urinary nitrate	4240	1180	körd	körd			21	VAP 6h	Urinary nitrate		1680	2000	1500
49	VAP 30 Etx	Urinary nitrate	1880	220	420	480			22	VAP 6h	Urinary nitrate		1860	3840	4060
L13		Urinary nitrate	x	x	x	x			24	VAP 6h	Urinary nitrate		4420		2240
L14		Urinary nitrate	x	x	x	x			45	VAP 6h	Urinary nitrate		körd	körd	2200
L15		Urinary nitrate	x	x	x	x			46	VAP 6h	Urinary nitrate		1940	320	560

## Sheet: Plasma BAL Albumin Urea
				Alb	Urea						Alb	Urea
	Plasma	Pig nr	time	g/L	mmol/L		BAL	Pig nr	time		g/L	mmol/L
1	cytnju	12	0h	12.2	4.8	101	BAL	12	0h	missing
2	cytnju	12	24h	8.9	3.7	102	BAL	12	24h		0	-0.1
3	cytnju	12	30h	9.2	4.1	103	BAL	12	30h		1	1.7
4	cytnju	13	0h	13.2	3.7	104	BAL	13	0h	missing
5	cytnju	13	24h	9.6	3.2	105	BAL	13	24h		0	0.5
6	cytnju	13	30h	10.2	1.1	106	BAL	13	30h		0	0
7	cytnju	17	0h	12.2	2.6	107	BAL	17	0h		0	0
8	cytnju	17	24h	10.3	2.8	108	BAL	17	24h	missing
9	cytnju	17	30h	11.2	0.8	109	BAL	17	30h		0	0
10	cytnju	18	0h	15.5	2	110	BAL	18	0h		0	0
11	cytnju	18	6h	14	4	111	BAL	18	6h		0	0.2
12	cytnju	19	0h	7.2	4.4	112	BAL	19	0h		0	0.1
13	cytnju	19	6h	7	3.6	113	BAL	19	6h		0	0.3
14	cytnju	20	0h	14.3	2.9	114	BAL	20	0h		0	0.1
15	cytnju	20	6h	12	3.7	115	BAL	20	6h		1	1.7
16	cytnju	21	0h	12.5	3.7	116	BAL	21	0h		0	0
17	cytnju	21	6h	12	2.3	117	BAL	21	6h		0	0.1
18	cytnju	22	0h	13.5	3.1	118	BAL	22	0h		0	0
19	cytnju	22	6h	11.8	2.8	119	BAL	22	6h		0	0.3
20	cytnju	23	0h	14.5	1.5	120	BAL	23	0h		0	0.1
21	cytnju	23	6h	12.7	2.2	121	BAL	23	6h		0	0.1
22	cytnju	24	0h	6.1	6.1	122	BAL	24	0h		0	0
23	cytnju	24	6h	6.2	4.7	123	BAL	24	6h		0	0
24	cytnju	25	0h	11	4.7	124	BAL	25	0h		0	0.1
25	cytnju	25	6h	9.9	5	125	BAL	25	6h		0	0.9
26	cytnju	26	0h	10.2	5.8	126	BAL	26	0h		0	0.1
27	cytnju	26	6h	10.1	4.6	127	BAL	26	6h		0	1.2
28	cytnju	27	0h	14.2	4.7	128	BAL	27	0h		0	-0.1
29	cytnju	27	6h	11.5	1.9	129	BAL	27	6h		0	0.5
30	cytnju	30	0h	12.5	2.1	130	BAL	30	0h		0	0.1
31	cytnju	30	24h	9.4	2.6	131	BAL	30	24h		1	1.7
32	cytnju	30	30h	9.6	3	132	BAL	30	30h		0	0.5
33	cytnju	36	0h	11.2	0.5	133	BAL	36	0h		0	-0.1
34	cytnju	36	24h	8.2	3.9	134	BAL	36	24h		1	2.7
35	cytnju	36	30h	8.5	2.8	135	BAL	36	30h		0	0.2
36	cytnju	37	0h	9.5	1.8	136	BAL	37	0h		0	0
37	cytnju	37	24h	7.6	4.1	137	BAL	37	24h		0	0.3
38	cytnju	37	30h	7.9	4	138	BAL	37	30h		2	1.3
39	cytnju	38	0h	14.6	2.2	139	BAL	38	0h		0	0
40	cytnju	38	24h	10.3	3.5	140	BAL	38	24h		0	0.2
41	cytnju	38	30h	10.3	1.9	141	BAL	38	30h		0	0.1
42	cytnju	39	0h	10.4	1.4	142	BAL	39	0h		0	-0.1
43	cytnju	39	6h	10	3.2	143	BAL	39	6h		0	-0.1
44	cytnju	40	0h	10.2	3.4	144	BAL	40	0h		0	0
45	cytnju	40	6h	9.4	3.9	145	BAL	40	6h		0	-0.1
46	cytnju	41	0h	12.5	3.6	146	BAL	41	0h		0	0
47	cytnju	41	6h	12.3	3.9	147	BAL	41	6h		0	0.1
48	cytnju	42	0h	13.7	3.3	148	BAL	42	0h		0	0
49	cytnju	42	6h	12.3	4.1	149	BAL	42	6h		0	-0.2
50	cytnju	43	0h	7.5	4.2	150	BAL	43	0h		0	0
51	cytnju	43	6h	7.2	3.1	151	BAL	43	6h		0	0
52	cytnju	44	0h	9.5	3.7	152	BAL	44	0h		0	0
53	cytnju	44	6h	8.8	3.3	153	BAL	44	6h		0	0.1
54	cytnju	45	0h	11.9	4.3	154	BAL	45	0h		0	0.1
55	cytnju	45	6h	11.1	3.9	155	BAL	45	6h		0	0
56	cytnju	46	0h	10.6	2.8	156	BAL	46	0h		0	0
57	cytnju	46	6h	10.1	3.6	157	BAL	46	6h		0	0
58	cytnju	47	0h	13.3	1.9	158	BAL	47	0h		0	0
59	cytnju	47	6h	12.5	3.1	159	BAL	47	6h		0	0
60	cytnju	48	0h	10.7	2.9	160	BAL	48	0h		0	0
61	cytnju	48	6h	9.1	2.7	161	BAL	48	6h		0	-0.1
62	cytnju	49	0h	9.3	4.9	162	BAL	49	0h		0	0
63	cytnju	49	24h	7.2	3.4	163	BAL	49	24h		0	0.1
64	cytnju	49	30h	7.3	2.8	164	BAL	49	30h		1	1.1
65	cytnju	50	0h	9.2	3.5	165	BAL	50	0h		0	0
66	cytnju	50	24h	6.9	1.2	166	BAL	50	24h		0	0
67	cytnju	50	30h	6.3	3	167	BAL	50	30h		0	0
68	cytnju	51	0h	10.9	4.1	168	BAL	51	0h		0	0
69	cytnju	51	24h	8.2	1.7	169	BAL	51	24h		0	-0.2
70	cytnju	51	30h	8.4	3.1	170	BAL	51	30h		0	0.1
71	cytnju	52	0h	12.1	2.7	171	BAL	52	0h		0	-0.1
72	cytnju	52	24h	9.5	2	172	BAL	52	24h		0	-0.2
73	cytnju	52	30h	10	2.2	173	BAL	52	30h		0	0
74	cytnju	53	0h	11.1	3.6	174	BAL	53	0h		0	-0.1
75	cytnju	53	24h	8.3	3.1	175	BAL	53	24h		0	0
76	cytnju	53	30h	8	2.9	176	BAL	53	30h		1	0.9
77	cytnju	54	0h	10.3	4.2	177	BAL	54	0h		0	0
78	cytnju	54	24h	7.6	7.3	178	BAL	54	24h		0	0
79	cytnju	54	30h	7.3	7.5	179	BAL	54	30h		0	1.2

## Sheet: Plasma cytokines 30+6h
Nr	Group	Variable	0	3	6	24	25	26	27	28	29	30
18	VAP 6h	Plasma TNF				182	350	384	342	332	316	282			OBS!
19	VAP 6h	Plasma TNF				260	442	388	320	328	320	304			Lowest standard TNF:		31 pg/mL
20	VAP 6h	Plasma TNF				264	354	424	516	592	588	520			Lowest standard IL6:		125 pg/mL
21	VAP 6h	Plasma TNF				132	406	302	302	414	370	254			Lowest standard IL 10:		62 pg/mL
22	VAP 6h	Plasma TNF				62	384	334	338	282	296	282
24	VAP 6h	Plasma TNF				118	142	184	228	236	242	250			Values below not trustworthy.
45	VAP 6h	Plasma TNF				150	186	242	396	520	536	548			Results marked with < are non detectable. Low.
46	VAP 6h	Plasma TNF				736	400	338	366	416	416	446
12	VAP 30 Etx	Plasma TNF	210	2234	668	170	136	152	228	302	338	406
13	VAP 30 Etx	Plasma TNF	180	1744	558	160	176	176	184	184	194	212
17	VAP 30 Etx	Plasma TNF	146	1604	504	170	242	194	242	260	242	246
30	VAP 30 Etx	Plasma TNF	146	882	602	240	244	276	282	306	358	332
38	VAP 30 Etx	Plasma TNF	134	460	338	146	168	168	190	174	202	180
49	VAP 30 Etx	Plasma TNF	450	628	252	212	212	226	242	256	274
36	VAP 30 k	Plasma TNF	128	168	196	98	128	152	168	190	186	174
37	VAP 30 k	Plasma TNF	92	122	104	92	98	128	164	180	186	212
50	VAP 30 k	Plasma TNF	182	176	190	230	182	204	242	286	308	332
52	VAP 30 k	Plasma TNF	254	236	230	184	194	240	294	366	370	398
53	VAP 30 k	Plasma TNF	184	230	246	144	158	174	200	236	246	290
54	VAP 30 k	Plasma TNF	184	194	122	60	66	94	112	144	128	132
Nr	Group	Variable	0	3	6	24	25	26	27	28	29	30
18	VAP 6h	Plasma IL6				10	374	386	712	1002	1152	1026
19	VAP 6h	Plasma IL6				10	122	238	292	544	876	762
20	VAP 6h	Plasma IL6				10	10	122	386	1352	2756	3194
21	VAP 6h	Plasma IL6				10	122	180	234	700	1054	1136
22	VAP 6h	Plasma IL6				82	82	384	462	584	1314	1822
24	VAP 6h	Plasma IL6				10	10	82	102	250	400	446
45	VAP 6h	Plasma IL6				10	10	10	196	596	1302	1874
46	VAP 6h	Plasma IL6				10	10	46	122	774	1786	2440
12	VAP 30 Etx	Plasma IL6	10	1192	716	6	6	34	180	686	1408	2010
13	VAP 30 Etx	Plasma IL6	58	844	102	34	82	234	334	368	384	368
17	VAP 30 Etx	Plasma IL6	82	886	284	142	180	122	216	758	658	522
30	VAP 30 Etx	Plasma IL6	212	360	360	182	374	288	360	556	598	598
38	VAP 30 Etx	Plasma IL6	54	242	288	360	168	182	198	212	198	242
49	VAP 30 Etx	Plasma IL6	648	788	152	138	138	180	386	570	1176
36	VAP 30 k	Plasma IL6	104	168	212	104	168	302	416	330	258	198
37	VAP 30 k	Plasma IL6	104	212	198	72	72	104	104	152	136	198
50	VAP 30 k	Plasma IL6	10	152	278	196	196	224	278	414	724	1214
52	VAP 30 k	Plasma IL6	334	414	504	200	238	262	402	858	2140	2488
53	VAP 30 k	Plasma IL6	414	752	646	380	448	402	548	656	950	992
54	VAP 30 k	Plasma IL6	20	68	188	52	52	36	262	10	212	150
Nr	Group	Variable	0	3	6	24	25	26	27	28	29	30
18	VAP 6h	Plasma IL10				7	24	7	7	7	49	16
19	VAP 6h	Plasma IL10				7	16	1	1	1	1	1
20	VAP 6h	Plasma IL10				24	32	40	40	32	32	49
21	VAP 6h	Plasma IL10				21	51	15	8	36	21	15
22	VAP 6h	Plasma IL10				3	28	28	8	3	8	3
24	VAP 6h	Plasma IL10				1	1	1	1	3	1	1
45	VAP 6h	Plasma IL10				1	1	1	1	1	1	1
46	VAP 6h	Plasma IL10				32	24	16	24	24	16	32
12	VAP 30 Etx	Plasma IL10	36	59	15	8	28	3	3	15	8	15
13	VAP 30 Etx	Plasma IL10	1	15	3	1	1	1	1	1	3	8
17	VAP 30 Etx	Plasma IL10	154	43	36	21	21	15	28	28	36	36
30	VAP 30 Etx	Plasma IL10	6	22	22	1	1	6	1	1	1	6
38	VAP 30 Etx	Plasma IL10	1	1	22	1	1	1	1	1	1	1
49	VAP 30 Etx	Plasma IL10	16	16	1	1	1	1	1	1	1
36	VAP 30 k	Plasma IL10	1	1	1	1	1	1	1	1	1	6
37	VAP 30 k	Plasma IL10	1	1	1	1	1	1	1	1	1	1
50	VAP 30 k	Plasma IL10	1	1	1	1	1	7	1	1	7	7
52	VAP 30 k	Plasma IL10	63	77	77	38	33	33	33	33	8	44
53	VAP 30 k	Plasma IL10	1	8	22	8	1	8	1	1	22	280
54	VAP 30 k	Plasma IL10	1	1	1	17	12	8	1	1	4	1
Nr	Group	Variable	0	3	6	24	25	26	27	28	29	30
18	VAP 6h	TNF/IL10	#DIV/0!	#DIV/0!	#DIV/0!	26	14.5833	54.8571	48.8571	47.4286	6.44898	17.625
19	VAP 6h	TNF/IL10	#DIV/0!	#DIV/0!	#DIV/0!	37.1429	27.625	388	320	328	320	304
20	VAP 6h	TNF/IL10	#DIV/0!	#DIV/0!	#DIV/0!	11	11.0625	10.6	12.9	18.5	18.375	10.6122
21	VAP 6h	TNF/IL10	#DIV/0!	#DIV/0!	#DIV/0!	6.28571	7.96078	20.1333	37.75	11.5	17.619	16.9333
22	VAP 6h	TNF/IL10	#DIV/0!	#DIV/0!	#DIV/0!	20.6667	13.7143	11.9286	42.25	94	37	94
24	VAP 6h	TNF/IL10	#DIV/0!	#DIV/0!	#DIV/0!	118	142	184	228	78.6667	242	250
45	VAP 6h	TNF/IL10	#DIV/0!	#DIV/0!	#DIV/0!	150	186	242	396	520	536	548
46	VAP 6h	TNF/IL10	#DIV/0!	#DIV/0!	#DIV/0!	23	16.6667	21.125	15.25	17.3333	26	13.9375
12	VAP 30 Etx	TNF/IL10	5.83333	37.8644	44.5333	21.25	4.85714	50.6667	76	20.1333	42.25	27.0667
13	VAP 30 Etx	TNF/IL10	180	116.267	186	160	176	176	184	184	64.6667	26.5
17	VAP 30 Etx	TNF/IL10	0.948052	37.3023	14	8.09524	11.5238	12.9333	8.64286	9.28571	6.72222	6.83333
30	VAP 30 Etx	TNF/IL10	24.3333	40.0909	27.3636	240	244	46	282	306	358	55.3333
38	VAP 30 Etx	TNF/IL10	134	460	15.3636	146	168	168	190	174	202	180
49	VAP 30 Etx	TNF/IL10	28.125	39.25	252	212	212	226	242	256	274	#DIV/0!
36	VAP 30 k	TNF/IL10	128	168	196	98	128	152	168	190	186	29
37	VAP 30 k	TNF/IL10	92	122	104	92	98	128	164	180	186	212
50	VAP 30 k	TNF/IL10	182	176	190	230	182	29.1429	242	286	44	47.4286
52	VAP 30 k	TNF/IL10	4.03175	3.06494	2.98701	4.84211	5.87879	7.27273	8.90909	11.0909	46.25	9.04545
53	VAP 30 k	TNF/IL10	184	28.75	11.1818	18	158	21.75	200	236	11.1818	1.03571
54	VAP 30 k	TNF/IL10	184	194	122	3.52941	5.5	11.75	112	144	32	132
Nr	Group	Variable	0	3	6	24	25	26	27	28	29	30
18	VAP 6h	IL6/IL10	#DIV/0!	#DIV/0!	#DIV/0!	1.42857	15.5833	55.1429	101.714	143.143	23.5102	64.125
19	VAP 6h	IL6/IL10	#DIV/0!	#DIV/0!	#DIV/0!	1.42857	7.625	238	292	544	876	762
20	VAP 6h	IL6/IL10	#DIV/0!	#DIV/0!	#DIV/0!	0.416667	0.3125	3.05	9.65	42.25	86.125	65.1837
21	VAP 6h	IL6/IL10	#DIV/0!	#DIV/0!	#DIV/0!	0.47619	2.39216	12	29.25	19.4444	50.1905	75.7333
22	VAP 6h	IL6/IL10	#DIV/0!	#DIV/0!	#DIV/0!	27.3333	2.92857	13.7143	57.75	194.667	164.25	607.333
24	VAP 6h	IL6/IL10	#DIV/0!	#DIV/0!	#DIV/0!	10	10	82	102	83.3333	400	446
45	VAP 6h	IL6/IL10	#DIV/0!	#DIV/0!	#DIV/0!	10	10	10	196	596	1302	1874
46	VAP 6h	IL6/IL10	#DIV/0!	#DIV/0!	#DIV/0!	0.3125	0.416667	2.875	5.08333	32.25	111.625	76.25
12	VAP 30 Etx	IL6/IL10	0.277778	20.2034	47.7333	0.75	0.214286	11.3333	60	45.7333	176	134
13	VAP 30 Etx	IL6/IL10	58	56.2667	34	34	82	234	334	368	128	46
17	VAP 30 Etx	IL6/IL10	0.532468	20.6047	7.88889	6.7619	8.57143	8.13333	7.71429	27.0714	18.2778	14.5
30	VAP 30 Etx	IL6/IL10	35.3333	16.3636	16.3636	182	374	48	360	556	598	99.6667
38	VAP 30 Etx	IL6/IL10	54	242	13.0909	360	168	182	198	212	198	242
49	VAP 30 Etx	IL6/IL10	40.5	49.25	152	138	138	180	386	570	1176	#DIV/0!
36	VAP 30 k	IL6/IL10	104	168	212	104	168	302	416	330	258	33
37	VAP 30 k	IL6/IL10	104	212	198	72	72	104	104	152	136	198
50	VAP 30 k	IL6/IL10	10	152	278	196	196	32	278	414	103.429	173.429
52	VAP 30 k	IL6/IL10	5.30159	5.37662	6.54545	5.26316	7.21212	7.93939	12.1818	26	267.5	56.5455
53	VAP 30 k	IL6/IL10	414	94	29.3636	47.5	448	50.25	548	656	43.1818	3.54286
54	VAP 30 k	IL6/IL10	20	68	188	3.05882	4.33333	4.5	262	10	53	150

## Sheet: Bacterial cultures 6+30h
Group	Number	Varable	cfu				Group	Number	Varable
VAP 30h	12	Given dose cfu	180000000000				VAP 30h	12	cfu/gLung	Left up	387683
VAP 30h	13	Given dose cfu	160000000000				VAP 30h	13	cfu/gLung	Left up	27774.5
VAP 30h	17	Given dose cfu	160000000000				VAP 30h	17	cfu/gLung	Left up	8.26667e+06
VAP 30h	30	Given dose cfu	154000000000				VAP 30h	30	cfu/gLung	Left up	72285.7
VAP 30h	38	Given dose cfu	60000000000				VAP 30h	38	cfu/gLung	Left up	206316
VAP 30h	49	Given dose cfu	120000000000				VAP 30h	49	cfu/gLung	Left up	16100
VAP 30h kontr	36	Given dose cfu	54000000000				VAP 30h kontr	36	cfu/gLung	Left up	866.667
VAP 30h kontr	37	Given dose cfu	70000000000				VAP 30h kontr	37	cfu/gLung	Left up	13214.3
VAP 30h kontr	50	Given dose cfu	80000000000				VAP 30h kontr	50	cfu/gLung	Left up	66125
VAP 30h kontr	52	Given dose cfu	60000000000				VAP 30h kontr	52	cfu/gLung	Left up	5342.86
VAP 30h kontr	53	Given dose cfu	128000000000				VAP 30h kontr	53	cfu/gLung	Left up	2304.35
VAP 30h kontr	54	Given dose cfu	132000000000				VAP 30h kontr	54	cfu/gLung	Left up	0
VAP 30h kontr-kontr	51	Given dose cfu	0				VAP 30h kontr-kontr	51	cfu/gLung	Left up	0
VAP 6h	18	Given dose cfu	48000000000				VAP 6h	18	cfu/gLung	Left up	131
VAP 6h	19	Given dose cfu	52000000000				VAP 6h	19	cfu/gLung	Left up	120
VAP 6h	20	Given dose cfu	86000000000				VAP 6h	20	cfu/gLung	Left up	200000
VAP 6h	21	Given dose cfu	72000000000				VAP 6h	21	cfu/gLung	Left up	80000
VAP 6h	22	Given dose cfu					VAP 6h	22	cfu/gLung	Left up	106000
VAP 6h	24	Given dose cfu	56000000000				VAP 6h	24	cfu/gLung	Left up	77000
VAP 6h	45	Given dose cfu	100000000000				VAP 6h	45	cfu/gLung	Left up	12000
VAP 6h	46	Given dose cfu	120000000000				VAP 6h	46	cfu/gLung	Left up	1000
VAP 6h k	23	Given dose cfu	0				VAP 6h k	23	cfu/gLung	Left up	0
VAP 6h k	39	Given dose cfu	0				VAP 6h k	39	cfu/gLung	Left up	0
VAP 6h Prot	25	Given dose cfu	100000000000				VAP 6h Prot	25	cfu/gLung	Left up	40
VAP 6h Prot	26	Given dose cfu	108000000000				VAP 6h Prot	26	cfu/gLung	Left up	1600000
VAP 6h Prot	27	Given dose cfu	90000000000				VAP 6h Prot	27	cfu/gLung	Left up	10
VAP 6h Prot	41	Given dose cfu	116000000000				VAP 6h Prot	41	cfu/gLung	Left up	600
VAP 6h Prot	42	Given dose cfu	100000000000				VAP 6h Prot	42	cfu/gLung	Left up	0
VAP 6h Prot	43	Given dose cfu	76000000000				VAP 6h Prot	43	cfu/gLung	Left up	11000
VAP 6h Prot	44	Given dose cfu	76000000000				VAP 6h Prot	44	cfu/gLung	Left up	50000
VAP 6h Prot	47	Given dose cfu	160000000000				VAP 6h Prot	47	cfu/gLung	Left up	1100
VAP 6h Prot k	40	Given dose cfu	0				VAP 6h Prot k	40	cfu/gLung	Left up	0
VAP 6h Prot k	48	Given dose cfu	0				VAP 6h Prot k	48	cfu/gLung	Left up	0
							VAP 30h	12	cfu/gLung	Left middle	525545
							VAP 30h	13	cfu/gLung	Left middle	57311.2
							VAP 30h	17	cfu/gLung	Left middle	7.78723e+07
Group	Number	Varable	0h	24h	30h		VAP 30h	30	cfu/gLung	Left middle	258750
VAP 30h	12	BAL(cfu/100µL)	0	0	10000		VAP 30h	38	cfu/gLung	Left middle	125692
VAP 30h	13	BAL(cfu/100µL)	0	0	10000		VAP 30h	49	cfu/gLung	Left middle	36225
VAP 30h	17	BAL(cfu/100µL)	0	0	0		VAP 30h kontr	36	cfu/gLung	Left middle	78111.1
VAP 30h	30	BAL(cfu/100µL)	0	0	7000		VAP 30h kontr	37	cfu/gLung	Left middle	42724.1
VAP 30h	38	BAL(cfu/100µL)	0	0	250		VAP 30h kontr	50	cfu/gLung	Left middle	185684
VAP 30h	49	BAL(cfu/100µL)	0	0	49000		VAP 30h kontr	52	cfu/gLung	Left middle	1.52632e+06
VAP 30h kontr	36	BAL(cfu/100µL)	0	0	43000		VAP 30h kontr	53	cfu/gLung	Left middle	81390.2
VAP 30h kontr	37	BAL(cfu/100µL)	0	0	13000		VAP 30h kontr	54	cfu/gLung	Left middle	32210.5
VAP 30h kontr	50	BAL(cfu/100µL)	0	0	17000		VAP 30h kontr-kontr	51	cfu/gLung	Left middle	0
VAP 30h kontr	52	BAL(cfu/100µL)	0	0	50		VAP 6h	18	cfu/gLung	Left middle	20
VAP 30h kontr	53	BAL(cfu/100µL)	0	0	280000		VAP 6h	19	cfu/gLung	Left middle	139000
VAP 30h kontr	54	BAL(cfu/100µL)	0	0	100000		VAP 6h	20	cfu/gLung	Left middle	36000
VAP 30h kontr-kontr	51	BAL(cfu/100µL)	0	0	0		VAP 6h	21	cfu/gLung	Left middle	1150000
VAP 6h	18	BAL cfu/100µL		0	6000		VAP 6h	22	cfu/gLung	Left middle	31000
VAP 6h	19	BAL cfu/100µL		0	6300		VAP 6h	24	cfu/gLung	Left middle	113000
VAP 6h	20	BAL cfu/100µL		0	880000		VAP 6h	45	cfu/gLung	Left middle	350
VAP 6h	21	BAL cfu/100µL		0	7800		VAP 6h	46	cfu/gLung	Left middle	850
VAP 6h	22	BAL cfu/100µL		0	230000		VAP 6h k	23	cfu/gLung	Left middle	0
VAP 6h	24	BAL cfu/100µL		0	144		VAP 6h k	39	cfu/gLung	Left middle	0
VAP 6h	45	BAL cfu/100µL		0	1500		VAP 6h Prot	25	cfu/gLung	Left middle	10
VAP 6h	46	BAL cfu/100µL		0	2500		VAP 6h Prot	26	cfu/gLung	Left middle	160000
VAP 6h k	23	BAL cfu/100µL		0	0		VAP 6h Prot	27	cfu/gLung	Left middle	560
VAP 6h k	39	BAL cfu/100µL		0	0		VAP 6h Prot	41	cfu/gLung	Left middle	1200
VAP 6h Prot	25	BAL cfu/100µL		0	40000		VAP 6h Prot	42	cfu/gLung	Left middle	900
VAP 6h Prot	26	BAL cfu/100µL		0	80000		VAP 6h Prot	43	cfu/gLung	Left middle	410
VAP 6h Prot	27	BAL cfu/100µL		0	22000		VAP 6h Prot	44	cfu/gLung	Left middle	400
VAP 6h Prot	41	BAL cfu/100µL		2	5100		VAP 6h Prot	47	cfu/gLung	Left middle	660
VAP 6h Prot	42	BAL cfu/100µL		2	600		VAP 6h Prot k	40	cfu/gLung	Left middle	0
VAP 6h Prot	43	BAL cfu/100µL		0	1000		VAP 6h Prot k	48	cfu/gLung	Left middle	0
VAP 6h Prot	44	BAL cfu/100µL		0	270		VAP 30h	12	cfu/gLung	Left down	1.96805e+06
VAP 6h Prot	47	BAL cfu/100µL		0	250000		VAP 30h	13	cfu/gLung	Left down	34827.1
VAP 6h Prot k	40	BAL cfu/100µL		0	0		VAP 30h	17	cfu/gLung	Left down	9.61765e+07
VAP 6h Prot k	48	BAL cfu/100µL		0	0		VAP 30h	30	cfu/gLung	Left down	2700000
							VAP 30h	38	cfu/gLung	Left down	35000
							VAP 30h	49	cfu/gLung	Left down	34634.1
							VAP 30h kontr	36	cfu/gLung	Left down	173111
							VAP 30h kontr	37	cfu/gLung	Left down	5178.57
							VAP 30h kontr	50	cfu/gLung	Left down	6.77143e+06
							VAP 30h kontr	52	cfu/gLung	Left down	1.41096e+06
							VAP 30h kontr	53	cfu/gLung	Left down	196774
							VAP 30h kontr	54	cfu/gLung	Left down	49764.7
							VAP 30h kontr-kontr	51	cfu/gLung	Left down	0
							VAP 6h	18	cfu/gLung	Left down	810
							VAP 6h	19	cfu/gLung	Left down	109000
							VAP 6h	20	cfu/gLung	Left down	2000000
							VAP 6h	21	cfu/gLung	Left down	33000
							VAP 6h	22	cfu/gLung	Left down	2900
							VAP 6h	24	cfu/gLung	Left down	5000
							VAP 6h	45	cfu/gLung	Left down	3000
							VAP 6h	46	cfu/gLung	Left down	6000000
							VAP 6h k	23	cfu/gLung	Left down	0
							VAP 6h k	39	cfu/gLung	Left down	0
							VAP 6h Prot	25	cfu/gLung	Left down	7000
							VAP 6h Prot	26	cfu/gLung	Left down	2500000
							VAP 6h Prot	27	cfu/gLung	Left down	50000
							VAP 6h Prot	41	cfu/gLung	Left down	25000
							VAP 6h Prot	42	cfu/gLung	Left down	640000
							VAP 6h Prot	43	cfu/gLung	Left down	420
							VAP 6h Prot	44	cfu/gLung	Left down	3600
							VAP 6h Prot	47	cfu/gLung	Left down	6400000
							VAP 6h Prot k	40	cfu/gLung	Left down	0
							VAP 6h Prot k	48	cfu/gLung	Left down	10
							VAP 30h	12	cfu/gLung	Right up	35400
							VAP 30h	13	cfu/gLung	Right up	656118
							VAP 30h	17	cfu/gLung	Right up	9.89714e+07
							VAP 30h	30	cfu/gLung	Right up	0
							VAP 30h	38	cfu/gLung	Right up	599231
							VAP 30h	49	cfu/gLung	Right up	0
							VAP 30h kontr	36	cfu/gLung	Right up	5100
							VAP 30h kontr	37	cfu/gLung	Right up	69666.7
							VAP 30h kontr	50	cfu/gLung	Right up	0
							VAP 30h kontr	52	cfu/gLung	Right up	56000
							VAP 30h kontr	53	cfu/gLung	Right up	314.286
							VAP 30h kontr	54	cfu/gLung	Right up	287.5
							VAP 30h kontr-kontr	51	cfu/gLung	Right up	0
							VAP 6h	18	cfu/gLung	Right up	0
							VAP 6h	19	cfu/gLung	Right up	4000
							VAP 6h	20	cfu/gLung	Right up	200000
							VAP 6h	21	cfu/gLung	Right up	590
							VAP 6h	22	cfu/gLung	Right up	4000
							VAP 6h	24	cfu/gLung	Right up	0
							VAP 6h	45	cfu/gLung	Right up	30000
							VAP 6h	46	cfu/gLung	Right up	5200
							VAP 6h k	23	cfu/gLung	Right up	0
							VAP 6h k	39	cfu/gLung	Right up	0
							VAP 6h Prot	25	cfu/gLung	Right up	430
							VAP 6h Prot	26	cfu/gLung	Right up	46000
							VAP 6h Prot	27	cfu/gLung	Right up	5300
							VAP 6h Prot	41	cfu/gLung	Right up	200
							VAP 6h Prot	42	cfu/gLung	Right up	0
							VAP 6h Prot	43	cfu/gLung	Right up	100
							VAP 6h Prot	44	cfu/gLung	Right up	270
							VAP 6h Prot	47	cfu/gLung	Right up	0
							VAP 6h Prot k	40	cfu/gLung	Right up	0
							VAP 6h Prot k	48	cfu/gLung	Right up	10
							VAP 30h	12	cfu/gLung	Right middle	64663.9
							VAP 30h	13	cfu/gLung	Right middle	176815
							VAP 30h	17	cfu/gLung	Right middle	7.51881e+07
							VAP 30h	30	cfu/gLung	Right middle	1.01724e+06
							VAP 30h	38	cfu/gLung	Right middle	132706
							VAP 30h	49	cfu/gLung	Right middle	0
							VAP 30h kontr	36	cfu/gLung	Right middle	99529.4
							VAP 30h kontr	37	cfu/gLung	Right middle	134200
							VAP 30h kontr	50	cfu/gLung	Right middle	675
							VAP 30h kontr	52	cfu/gLung	Right middle	9866.67
							VAP 30h kontr	53	cfu/gLung	Right middle	1.62857e+07
							VAP 30h kontr	54	cfu/gLung	Right middle	40000
							VAP 30h kontr-kontr	51	cfu/gLung	Right middle	0
							VAP 6h	18	cfu/gLung	Right middle	5000
							VAP 6h	19	cfu/gLung	Right middle	480
							VAP 6h	20	cfu/gLung	Right middle	61000
							VAP 6h	21	cfu/gLung	Right middle	19
							VAP 6h	22	cfu/gLung	Right middle	320000
							VAP 6h	24	cfu/gLung	Right middle	0
							VAP 6h	45	cfu/gLung	Right middle	200000
							VAP 6h	46	cfu/gLung	Right middle	350
							VAP 6h k	23	cfu/gLung	Right middle	0
							VAP 6h k	39	cfu/gLung	Right middle	0
							VAP 6h Prot	25	cfu/gLung	Right middle	710000
							VAP 6h Prot	26	cfu/gLung	Right middle	15000
							VAP 6h Prot	27	cfu/gLung	Right middle	3900
							VAP 6h Prot	41	cfu/gLung	Right middle	900
							VAP 6h Prot	42	cfu/gLung	Right middle	80
							VAP 6h Prot	43	cfu/gLung	Right middle	530
							VAP 6h Prot	44	cfu/gLung	Right middle	100
							VAP 6h Prot	47	cfu/gLung	Right middle	950
							VAP 6h Prot k	40	cfu/gLung	Right middle	0
							VAP 6h Prot k	48	cfu/gLung	Right middle	0
							VAP 30h	12	cfu/gLung	Right down	44981.2
							VAP 30h	13	cfu/gLung	Right down	175805
							VAP 30h	17	cfu/gLung	Right down	2.85324e+07
							VAP 30h	30	cfu/gLung	Right down	1.5573e+06
							VAP 30h	38	cfu/gLung	Right down	60307.7
							VAP 30h	49	cfu/gLung	Right down	98465.1
							VAP 30h kontr	36	cfu/gLung	Right down	34000
							VAP 30h kontr	37	cfu/gLung	Right down	6461.54
							VAP 30h kontr	50	cfu/gLung	Right down	1.07368e+08
							VAP 30h kontr	52	cfu/gLung	Right down	1.41667e+06
							VAP 30h kontr	53	cfu/gLung	Right down	6125000
							VAP 30h kontr	54	cfu/gLung	Right down	4.92353e+06
							VAP 30h kontr-kontr	51	cfu/gLung	Right down	0
							VAP 6h	18	cfu/gLung	Right down	3000
							VAP 6h	19	cfu/gLung	Right down	17000
							VAP 6h	20	cfu/gLung	Right down	40000
							VAP 6h	21	cfu/gLung	Right down	1380000
							VAP 6h	22	cfu/gLung	Right down	6000000
							VAP 6h	24	cfu/gLung	Right down	38000
							VAP 6h	45	cfu/gLung	Right down	20000
							VAP 6h	46	cfu/gLung	Right down	110000
							VAP 6h k	23	cfu/gLung	Right down	0
							VAP 6h k	39	cfu/gLung	Right down	0
							VAP 6h Prot	25	cfu/gLung	Right down	1800
							VAP 6h Prot	26	cfu/gLung	Right down	3000
							VAP 6h Prot	27	cfu/gLung	Right down	102000
							VAP 6h Prot	41	cfu/gLung	Right down	10000
							VAP 6h Prot	42	cfu/gLung	Right down	10
							VAP 6h Prot	43	cfu/gLung	Right down	43000
							VAP 6h Prot	44	cfu/gLung	Right down	2700
							VAP 6h Prot	47	cfu/gLung	Right down	100000
							VAP 6h Prot k	40	cfu/gLung	Right down	0
							VAP 6h Prot k	48	cfu/gLung	Right down	0

## Sheet: BAL 6+30h cytokines + nitrate
Nr	Group	Variable	-24h	0h	6h		Nr	Group	Variable	-24h	0h	6h		Nr	Group	Variable	-24h	0h	6h		I ordning
18	VAP 6h	BAL TNF		72	192		18	VAP 6h	BAL IL6		300	258		18	VAP 6h	BAL Nitrat		<3	<3
19	VAP 6h	BAL TNF		82	2736		19	VAP 6h	BAL IL6		952	878		19	VAP 6h	BAL Nitrat		4	7					I nummerordning
20	VAP 6h	BAL TNF		118	8486		20	VAP 6h	BAL IL6		1040	1364		20	VAP 6h	BAL Nitrat		8	38
21	VAP 6h	BAL TNF		60	4414		21	VAP 6h	BAL IL6		676	1536		21	VAP 6h	BAL Nitrat		<3	<3										TNFalfa		IL6
22	VAP 6h	BAL TNF		50	1186		22	VAP 6h	BAL IL6		598	548		22	VAP 6h	BAL Nitrat		3	7		BALprover								pg/mL		pg/mL
24	VAP 6h	BAL TNF		<20	526		24	VAP 6h	BAL IL6		<100	<100		24	VAP 6h	BAL Nitrat		2	<1		12	24h			Nitrate umol/L	<1		TNFalfa	<20	IL6	<100	ok
45	VAP 6h	BAL TNF		50	630		45	VAP 6h	BAL IL6		<100	<100		45	VAP 6h	BAL Nitrat		<1	<1		12	30h			Nitrate umol/L	13		TNFalfa	2998	IL6	840
46	VAP 6h	BAL TNF		60	3260		46	VAP 6h	BAL IL6		<100	184		46	VAP 6h	BAL Nitrat		<1	3		13	24h	20120310		Nitrate umol/L	26		TNFalfa	1166	IL6	<100
23	VAP 6h k	BAL TNF		<20	68		23	VAP 6h k	BAL IL6		<100	<100		23	VAP 6h k	BAL Nitrat		2	<1		13	30h	20120310		Nitrate umol/L	3		TNFalfa	338	IL6	<100
39	VAP 6h k	BAL TNF		52	<20		39	VAP 6h k	BAL IL6		<100	<100		39	VAP 6h k	BAL Nitrat		<1	2		17	0h	20120313		Nitrate umol/L	<1		TNFalfa	<20	IL6	<100
25	VAP Prot 6h	BAL TNF		<20	6548		25	VAP Prot 6h	BAL IL6		<100	840		25	VAP Prot 6h	BAL Nitrat		2	11		17	30h			Nitrate umol/L	<1		TNFalfa	432	IL6	<100
26	VAP Prot 6h	BAL TNF		36	8930		26	VAP Prot 6h	BAL IL6		<100	920		26	VAP Prot 6h	BAL Nitrat		2	15		23	0h	VAP		Nitrate umol/L	2		TNFalfa	<20	IL6	<100	ok
27	VAP Prot 6h	BAL TNF		<20	4202		27	VAP Prot 6h	BAL IL6		<100	2800		27	VAP Prot 6h	BAL Nitrat		<1	9		23	6h	20120903		Nitrate umol/L	<1		TNFalfa	68	IL6	<100	ok
41	VAP Prot 6h	BAL TNF		<20	1594		41	VAP Prot 6h	BAL IL6		<100	240		41	VAP Prot 6h	BAL Nitrat		<1	2		24	0h	VAP		Nitrate umol/L	2		TNFalfa	<20	IL6	<100	ok
42	VAP Prot 6h	BAL TNF		<20	1176		42	VAP Prot 6h	BAL IL6		<100	<100		42	VAP Prot 6h	BAL Nitrat		<1	<1		24	6h	VAP		Nitrate umol/L	<1		TNFalfa	526	IL6	<100	ok
43	VAP Prot 6h	BAL TNF		32	208		43	VAP Prot 6h	BAL IL6		<100	<100		43	VAP Prot 6h	BAL Nitrat		<1	<1		25	0h	VAP		Nitrate umol/L	2		TNFalfa	<20	IL6	<100	ok
44	VAP Prot 6h	BAL TNF		<20	3854		44	VAP Prot 6h	BAL IL6		<100	158		44	VAP Prot 6h	BAL Nitrat		<1	8		25	6h	VAP		Nitrate umol/L	11		TNFalfa	6548	IL6	840	ok
47	VAP Prot 6h	BAL TNF		64	3364		47	VAP Prot 6h	BAL IL6		<100	800		47	VAP Prot 6h	BAL Nitrat		<1	3		26	0h	VAP		Nitrate umol/L	2		TNFalfa	36	IL6	<100	ok
40	VAP Prot 6h k	BAL TNF		30	20		40	VAP Prot 6h k	BAL IL6		<100	<100		40	VAP Prot 6h k	BAL Nitrat		<1	<1		26	6h	VAP		Nitrate umol/L	15		TNFalfa	8930	IL6	920
48	VAP Prot 6h k	BAL TNF		32	64		48	VAP Prot 6h k	BAL IL6		<100	<100		48	VAP Prot 6h k	BAL Nitrat		<1	4		27	0h	VAP		Nitrate umol/L	<1		TNFalfa	<20	IL6	<100	ok
12	VAP 30 Etx	BAL TNF		<20	2998		12	VAP 30 Etx	BAL IL6		<100	840		12	VAP 30 Etx	BAL Nitrat		<1	13		27	6h	VAP		Nitrate umol/L	9		TNFalfa	4202	IL6	2800
13	VAP 30 Etx	BAL TNF		1166	338		13	VAP 30 Etx	BAL IL6		<100	<100		13	VAP 30 Etx	BAL Nitrat		26	3		36	30h	20120929		Nitrate umol/L	14		TNFalfa	2196	IL6	174	ok
17	VAP 30 Etx	BAL TNF	<20		432		17	VAP 30 Etx	BAL IL6		<100	<100		17	VAP 30 Etx	BAL Nitrat		<1	<1		37	30h	20120929		Nitrate umol/L	12		TNFalfa	3568	IL6	180	ok
30	VAP 30 Etx	BAL TNF	132	986	3128		30	VAP 30 Etx	BAL IL6	700	3568	3568		30	VAP 30 Etx	BAL Nitrat	8	106	27		38	30h	20120929		Nitrate umol/L	10		TNFalfa	650	IL6	<100	ok
38	VAP 30 Etx	BAL TNF	8	140			38	VAP 30 Etx	BAL IL6	54	360	<100		38	VAP 30 Etx	BAL Nitrat	<3	7	14		39	0h	20130218		Nitrate umol/L	<1		TNFalfa	52	IL6	<100	ok
49	VAP 30 Etx	BAL TNF	276	172	5910		49	VAP 30 Etx	BAL IL6	866	802	11044		49	VAP 30 Etx	BAL Nitrat	3	6	62		39	6h	20130218		Nitrate umol/L	2		TNFalfa	<20	IL6	<100	ok
36	VAP 30 k	BAL TNF	32	3120	2196		36	VAP 30 k	BAL IL6	136	1342	174		36	VAP 30 k	BAL Nitrat	<3	77	8		40	0h	20130218		Nitrate umol/L	<1		TNFalfa	30	IL6	<100	ok
37	VAP 30 k	BAL TNF	<	1074	3568		37	VAP 30 k	BAL IL6	<	1250	180		37	VAP 30 k	BAL Nitrat	<3	13	41		40	6h	20130218		Nitrate umol/L	<1		TNFalfa	20	IL6	<100	ok
50	VAP 30 k	BAL TNF	56	38	488		50	VAP 30 k	BAL IL6	94	534	1338		50	VAP 30 k	BAL Nitrat	<3	<3	5		41	0h	20130218		Nitrate umol/L	<1		TNFalfa	<20	IL6	<100	ok
52	VAP 30 k	BAL TNF	<30	<30	82		52	VAP 30 k	BAL IL6	<80	20	418		52	VAP 30 k	BAL Nitrat	<3	<3	<3		41	6h	20130218		Nitrate umol/L	2		TNFalfa	1594	IL6	240	ok
53	VAP 30 k	BAL TNF	66	38	3394		53	VAP 30 k	BAL IL6	510	612	5938		53	VAP 30 k	BAL Nitrat	<3	4	30		42	0h	20130219		Nitrate umol/L	<1		TNFalfa	<20	IL6	<100	ok
54	VAP 30 k	BAL TNF	<30	96	2494		54	VAP 30 k	BAL IL6	444	952	1102		54	VAP 30 k	BAL Nitrat	<3	<3	28		42	6h	20130219		Nitrate umol/L	<1		TNFalfa	1176	IL6	<100	ok
51	VAP 30 k k	BAL TNF	66	60	248		51	VAP 30 k k	BAL IL6	902	272	496		51	VAP 30 k k	BAL Nitrat	6	<3	21		43	0h	20130220		Nitrate umol/L	<1		TNFalfa	32	IL6	<100	ok
L13		BAL TNF		300	<30		L13		BAL IL6		878	598		L13		BAL Nitrat		6	5		43	6h	20130220		Nitrate umol/L	<1		TNFalfa	208	IL6	<100	ok
L14		BAL TNF		<30	460		L14		BAL IL6		<80	1252		L14		BAL Nitrat	<3		6		44	0h	20130220		Nitrate umol/L	<1		TNFalfa	<20	IL6	<100	ok
L15		BAL TNF		<30	152		L15		BAL IL6		<80	586		L15		BAL Nitrat	<3	16			44	6h	20130220		Nitrate umol/L	8		TNFalfa	3854	IL6	158	ok
																					45	0h	20130221		Nitrate umol/L	<1		TNFalfa	50	IL6	<100	ok

## Sheet: Animal data
Datum	Grisnummer	Kön	Vikt	Grupp	lab	Medverkande
2012-01-30	119	M	25.8	VAP pilot	5	Jesper/Marcus/Monika
2012-01-31	120	M	25.3	VAP pilot	5	Jesper/Marcus/Monika
2012-02-01	121	M	25.9	VAP pilot	5	Jesper/Marcus/Monika
2012-02-02	122	M	26.6	VAP pilot	5	Jesper/Marcus/Monika
2012-02-03	123	M	27	VAP pilot	5	Jesper/Marcus/Monika
2012-03-05	1	M	26	VAP 6h L	Hed	Jesper…
2012-03-06	5	M	29	VAP 6h L	Hed	Jesper…
2012-03-07	6	M	26	VAP 30 L	Hed	Jesper…
2012-03-07	7	M	30.4	VAP 30 L	Hed	Jesper…
2012-03-09	12	M	28.6	VAP 30 Etx	Hed	Jesper…
2012-03-09	13	M	24.4	VAP 30 Etx	Hed	Jesper…
2012-03-13	17	M	25.1	VAP 30 Etx	Hed	Jesper…
v22
2012-05-28	18	M	25.8	VAP 6h	4	Jesper/Axel/Anders
2012-05-29	19	M	25.7	VAP 6h	4	Jesper/Axel/Anders
2012-05-30	20	M	24.8	VAP 6h	4	Jesper/Axel/Anders
2012-05-31	21	M	25.4	VAP 6h	4	Jesper/Axel/Anders
2012-06-01	22	M	23.3	VAP 6h	4	Jesper/Axel/Anders
v36
2012-09-03	23	M	27.7	VAP 6h k	H Griva	Jesper/Maria
2012-09-04	24	M	27	VAP 6h	H Griva	Jesper/Anders
2012-09-05	25	M	19.8	VAP 6h prot	H Griva	Jesper/Anders
2012-09-06	26	M	23.8	VAP 6h prot	H Griva	Jesper/Anders
2012-09-07	27	M	26	VAP 6h prot	H Griva	Jesper/Anders
v39
2012-09-24	30	M	23.8	VAP 30 Etx	Hed	Jesper/Monika
2012-09-29	36	M	25.6	VAP 30 kontr	Hed	Jesper/Karin/Miklos
2012-09-29	37	M	24.7	VAP 30 kontr	Hed	Jesper/Karin/Miklos
2012-09-29	38	M	28.5	VAP 30 Etx	Hed	Marcus/Axel/John
v8
2013-02-18	39	M	20	VAP 6h k	Hed	Jesper/Axel/Anders/Monika
2013-02-18	40	M	22.7	VAP Prot 6h k	Hed	Jesper/Axel/Anders/Monika
2013-02-19	41	M	25.2	VAP Prot 6h	Hed	Jesper/Axel/Anders/Monika
2013-02-19	42	M	25.9	VAP Prot 6h	Hed	Jesper/Axel/Anders/Monika
2013-02-20	43	M	24.7	VAP Prot 6h	Hed	Jesper/Axel/Anders/Monika
2013-02-20	44	M	27.8	VAP Prot 6h	Hed	Jesper/Axel/Anders/Monika
2013-02-21	45	M	24.2	VAP 6h	Hed	Jesper/Axel/Anders/Monika
2013-02-21	46	M	21.8	VAP 6h	Hed	Jesper/Axel/Anders/Monika
2013-02-22	47	M	25.6	VAP Prot 6h	Hed	Jesper/Axel/Anders/Monika
2013-02-22	48	M	19.1	VAP Prot 6h k	Hed	Jesper/Axel/Anders/Monika
v23
2013-06-05	49	M	24	VAP 30 Etx	Hed	Jesper/Markus/Miklos/Paul/Axel
2013-06-05	50	M	25.3	VAP 30 kontr	Hed	Jesper/Markus/Miklos/Paul/Axel
2013-06-05	51	M	27.4	VAP 30 kontr/kontr	Hed	Jesper/Markus/Miklos/Paul/Axel
v36
2013-09-02	52	M	25	VAP 30 kontr	Hed	Jesper/Axel/Agneta et al
2013-09-06	53	M	26.6	VAP 30 kontr	Hed	Jesper/Axel/Agneta et al
2013-09-06	54	M	24	VAP 30 kontr	Hed	Jesper/Axel/Agneta et al
2103-09-04	55/L13	M	26	P-funk	Hed	Jesper/Axel/Agneta et al
2013-09-06	56/L14	M	26	P-funk	Hed	Jesper/Axel/Agneta et al
2013-09-06	57/L15	M	25.5	P-funk	Hed	Jesper/Axel/Agneta et al
